# Supplementary material for: Assessing the causal relationship between gut microbiota and diabetic nephropathy: insights from two-sample Mendelian randomization
Source: Front Endocrinol (Lausanne). 2024 Mar 18;15:1329954. doi: 10.3389/fendo.2024.1329954 (PMC10982433; doi:10.3389/fendo.2024.1329954)
Supplement: Supplementary file 3 [file Table_1.xlsx]

## Sheet: Catalogue
Table S1 Information on proxy SNPs for GM obtained from the MiBioGen database Table S2 Full details of optimal proxy SNPs used in the MR analysis about the casual association between GM and DN Table S3 Full details of optimal proxy SNPs used in the MR analysis about the casual association between GM and T1DN Table S4 Full details of optimal proxy SNPs used in the MR analysis about the casual asso…

## Sheet: Table S1
Table S1 Information on proxy SNPs for GM obtained from the MiBioGen database
Levels	gut microbiota	id of gut microbiota	SNP	chromosome	position	effect_allele	other_allele	beta	SE	metaZ.wz	pvalue	Number	Number of cohorts
phylum	Actinobacteria	phylum.Actinobacteria.id.400	rs4988235	2	136608646	G	A	0.084524	0.0114729	7.42566	1.12e-13	17990	24
phylum	Actinobacteria	phylum.Actinobacteria.id.400	rs7570971	2	135837906	A	C	0.086653	0.0113623	7.69513	1.41e-14	17782	23
phylum	Actinobacteria	phylum.Actinobacteria.id.400	rs182549	2	136616754	C	T	0.0846375	0.0114864	7.42507	1.13e-13	17990	24
phylum	Actinobacteria	phylum.Actinobacteria.id.400	rs6754311	2	136707982	C	T	0.0845059	0.0114681	7.41218	1.24e-13	17988	24
phylum	Actinobacteria	phylum.Actinobacteria.id.400	rs13404551	2	136721995	C	T	0.0810598	0.0116926	6.79952	1.05e-11	17986	24
phylum	Actinobacteria	phylum.Actinobacteria.id.400	rs1375131	2	135954797	C	T	0.0815446	0.0113416	7.25032	4.16e-13	17988	24
phylum	Actinobacteria	phylum.Actinobacteria.id.400	rs6730157	2	135907088	G	A	0.0812466	0.01134	7.23838	4.54e-13	17990	24
phylum	Actinobacteria	phylum.Actinobacteria.id.400	rs36084664	2	136413650	G	A	-0.0842854	0.0123036	-7.2598	3.88e-13	16862	21
phylum	Actinobacteria	phylum.Actinobacteria.id.400	rs12465802	2	136381348	A	G	0.0800461	0.0114197	7.08734	1.37e-12	17990	24
phylum	Actinobacteria	phylum.Actinobacteria.id.400	rs687670	2	136740900	C	T	0.0828668	0.0117031	6.97679	3.02e-12	17990	24
phylum	Actinobacteria	phylum.Actinobacteria.id.400	rs13023281	2	136043944	C	T	-0.0809213	0.0122152	-6.99745	2.61e-12	16862	21
phylum	Actinobacteria	phylum.Actinobacteria.id.400	rs1446585	2	136407479	G	A	0.0795603	0.0115703	6.83467	8.22e-12	17782	23
phylum	Actinobacteria	phylum.Actinobacteria.id.400	rs309160	2	136685228	T	C	0.0805245	0.0117015	6.75793	1.4e-11	17990	24
phylum	Actinobacteria	phylum.Actinobacteria.id.400	rs218174	2	136658345	G	A	0.0798442	0.0117079	6.69128	2.21e-11	17988	24
phylum	Actinobacteria	phylum.Actinobacteria.id.400	rs8047955	16	81776768	A	G	0.0521115	0.0111192	4.69531	2.66e-06	17980	24
phylum	Actinobacteria	phylum.Actinobacteria.id.400	rs6760553	2	135794367	G	A	0.0694555	0.0150437	4.79221	1.65e-06	17990	24
phylum	Actinobacteria	phylum.Actinobacteria.id.400	rs4480940	2	213722554	C	T	0.0537467	0.0111223	4.79556	1.62e-06	17990	24
phylum	Actinobacteria	phylum.Actinobacteria.id.400	rs62168934	2	135792528	G	A	0.0695441	0.0150447	4.79044	1.66e-06	17990	24
phylum	Actinobacteria	phylum.Actinobacteria.id.400	rs13413872	2	135796155	T	G	0.0693558	0.0150407	4.78397	1.72e-06	17990	24
phylum	Actinobacteria	phylum.Actinobacteria.id.400	rs584226	2	136641382	C	T	0.0761974	0.016175	4.61017	4.02e-06	17990	24
phylum	Actinobacteria	phylum.Actinobacteria.id.400	rs62448887	7	24471711	C	A	-0.0517319	0.0107986	-4.81385	1.48e-06	17984	24
phylum	Actinobacteria	phylum.Actinobacteria.id.400	rs12992815	2	136563248	G	C	0.0780263	0.0170123	4.5805	4.64e-06	17990	24
phylum	Actinobacteria	phylum.Actinobacteria.id.400	rs58080116	2	136574305	G	A	0.0790246	0.0171411	4.59549	4.32e-06	17990	24
phylum	Actinobacteria	phylum.Actinobacteria.id.400	rs6430601	2	136854537	T	G	0.0700828	0.0153019	4.71838	2.38e-06	17986	24
phylum	Actinobacteria	phylum.Actinobacteria.id.400	rs3739022	2	136562472	A	G	0.0783984	0.0171372	4.59469	4.33e-06	17990	24
phylum	Actinobacteria	phylum.Actinobacteria.id.400	rs6742013	2	136169799	C	T	0.0694756	0.0152101	4.81034	1.51e-06	17990	24
phylum	Actinobacteria	phylum.Actinobacteria.id.400	rs56211644	2	136595426	C	T	0.0791683	0.0170683	4.59171	4.4e-06	17990	24
phylum	Actinobacteria	phylum.Actinobacteria.id.400	rs16831498	2	136027264	C	G	0.0697497	0.0152392	4.80421	1.55e-06	17990	24
phylum	Actinobacteria	phylum.Actinobacteria.id.400	rs60376570	2	136580398	A	G	0.0789245	0.0171457	4.59579	4.31e-06	17990	24
phylum	Actinobacteria	phylum.Actinobacteria.id.400	rs60350840	2	135789784	G	A	0.068996	0.0150461	4.75431	1.99e-06	17990	24
phylum	Actinobacteria	phylum.Actinobacteria.id.400	rs2322812	2	136578040	G	A	0.0786487	0.0171399	4.57887	4.67e-06	17990	24
phylum	Actinobacteria	phylum.Actinobacteria.id.400	rs10174944	2	135797747	T	C	0.0690007	0.0150396	4.75747	1.96e-06	17989	24
phylum	Actinobacteria	phylum.Actinobacteria.id.400	rs60433564	2	136535364	C	A	0.0896582	0.0195753	4.68489	2.8e-06	15214	22
phylum	Actinobacteria	phylum.Actinobacteria.id.400	rs17293519	2	135803766	G	A	0.0679465	0.0149771	4.72479	2.3e-06	17990	24
phylum	Actinobacteria	phylum.Actinobacteria.id.400	rs13035345	2	213733817	C	G	0.05331	0.0111375	4.74211	2.12e-06	17990	24
phylum	Actinobacteria	phylum.Actinobacteria.id.400	rs57543738	2	136586828	C	T	0.0786109	0.0171635	4.58549	4.53e-06	17990	24
phylum	Actinobacteria	phylum.Actinobacteria.id.400	rs13008147	2	136857158	G	A	-0.0566435	0.0122883	-4.82904	1.37e-06	16862	21
phylum	Actinobacteria	phylum.Actinobacteria.id.400	rs6749119	2	135895879	G	C	0.0688002	0.0149847	4.78704	1.69e-06	17990	24
phylum	Actinobacteria	phylum.Actinobacteria.id.400	rs2874874	2	136578194	C	A	0.0784581	0.0171401	4.57055	4.86e-06	17990	24
phylum	Actinobacteria	phylum.Actinobacteria.id.400	rs62448870	7	24464911	G	A	-0.0514976	0.0108191	-4.78429	1.72e-06	17782	23
phylum	Actinobacteria	phylum.Actinobacteria.id.400	rs2305248	2	135928312	G	A	0.068486	0.0149889	4.77575	1.79e-06	17990	24
phylum	Actinobacteria	phylum.Actinobacteria.id.400	rs62287787	4	1517442	T	C	0.0516528	0.0109986	4.67835	2.89e-06	17988	24
phylum	Actinobacteria	phylum.Actinobacteria.id.400	rs11897204	2	135899069	C	T	0.0686463	0.0149965	4.76698	1.87e-06	17990	24
phylum	Actinobacteria	phylum.Actinobacteria.id.400	rs55912948	4	1517938	G	A	0.0513143	0.0109453	4.66533	3.08e-06	17989	24
phylum	Actinobacteria	phylum.Actinobacteria.id.400	rs4954633	2	136546635	T	C	0.0871782	0.019444	4.64138	3.46e-06	15214	22
phylum	Actinobacteria	phylum.Actinobacteria.id.400	rs34284163	16	89248299	A	T	-0.0603312	0.0136851	-4.44422	8.82e-06	17987	24
phylum	Actinobacteria	phylum.Actinobacteria.id.400	rs11884903	2	136016079	C	T	0.0687733	0.0151822	4.75356	2e-06	17990	24
phylum	Actinobacteria	phylum.Actinobacteria.id.400	rs6706466	2	135895809	G	A	0.0680889	0.014988	4.74084	2.13e-06	17990	24
phylum	Actinobacteria	phylum.Actinobacteria.id.400	rs2874834	2	136485280	G	A	0.0579411	0.0121439	4.62284	3.79e-06	17990	24
phylum	Actinobacteria	phylum.Actinobacteria.id.400	rs6739713	2	136488978	G	A	0.0573398	0.0121154	4.61474	3.94e-06	17990	24
phylum	Actinobacteria	phylum.Actinobacteria.id.400	rs9833771	3	32362998	T	C	0.0490077	0.0106564	4.60755	4.07e-06	17990	24
phylum	Actinobacteria	phylum.Actinobacteria.id.400	rs60475440	4	1518194	C	T	0.0504774	0.0109458	4.59049	4.42e-06	17989	24
phylum	Actinobacteria	phylum.Actinobacteria.id.400	rs1397793	5	90471451	G	A	-0.0521387	0.0111587	-4.62546	3.74e-06	17782	23
phylum	Actinobacteria	phylum.Actinobacteria.id.400	rs80274970	2	136658837	T	C	0.0839912	0.0186061	4.45147	8.53e-06	17492	22
phylum	Actinobacteria	phylum.Actinobacteria.id.400	rs6709763	2	135789405	A	C	0.0673674	0.0150452	4.64921	3.33e-06	17990	24
phylum	Actinobacteria	phylum.Actinobacteria.id.400	rs55657163	4	1518999	A	G	0.0507131	0.0110188	4.59112	4.41e-06	17988	24
phylum	Actinobacteria	phylum.Actinobacteria.id.400	rs57074605	4	1518260	C	T	0.0505301	0.0109468	4.59531	4.32e-06	17989	24
phylum	Actinobacteria	phylum.Actinobacteria.id.400	rs7594509	2	135912977	T	G	0.0676047	0.0150272	4.73151	2.23e-06	17990	24
phylum	Actinobacteria	phylum.Actinobacteria.id.400	rs72972104	2	136537057	A	G	0.0858888	0.0194494	4.57785	4.7e-06	15214	22
phylum	Actinobacteria	phylum.Actinobacteria.id.400	rs58764609	4	1518060	T	G	0.0502773	0.0109455	4.57197	4.83e-06	17989	24
phylum	Actinobacteria	phylum.Actinobacteria.id.400	rs6721838	2	135935049	G	A	0.0678035	0.0150598	4.7268	2.28e-06	17990	24
phylum	Actinobacteria	phylum.Actinobacteria.id.400	rs57829242	2	135984172	G	A	0.068253	0.0151867	4.69807	2.63e-06	17990	24
phylum	Actinobacteria	phylum.Actinobacteria.id.400	rs11897217	2	135914038	T	C	0.0673386	0.0150258	4.72099	2.35e-06	17990	24
phylum	Actinobacteria	phylum.Actinobacteria.id.400	rs7605229	2	136228887	T	C	0.0681722	0.0152168	4.69883	2.62e-06	17990	24
phylum	Actinobacteria	phylum.Actinobacteria.id.400	rs67856226	4	1517560	G	A	0.0504229	0.0109456	4.58285	4.59e-06	17989	24
phylum	Actinobacteria	phylum.Actinobacteria.id.400	rs13006808	2	213737153	C	A	0.0526879	0.0114665	4.63897	3.5e-06	17984	24
phylum	Actinobacteria	phylum.Actinobacteria.id.400	rs1551497	2	135787642	C	T	0.0675468	0.0150447	4.66643	3.06e-06	17989	24
phylum	Actinobacteria	phylum.Actinobacteria.id.400	rs6496870	15	92467422	T	C	0.0510777	0.0113809	4.58146	4.62e-06	17990	24
phylum	Actinobacteria	phylum.Actinobacteria.id.400	rs857444	6	14617591	C	T	0.0507315	0.0109885	4.62184	3.8e-06	17988	24
phylum	Actinobacteria	phylum.Actinobacteria.id.400	rs6705610	2	135925002	G	T	0.0668884	0.0149909	4.69427	2.68e-06	17990	24
phylum	Actinobacteria	phylum.Actinobacteria.id.400	rs11890844	2	135785149	G	A	0.0669789	0.0150604	4.62855	3.68e-06	17989	24
phylum	Actinobacteria	phylum.Actinobacteria.id.400	rs12615624	2	136721603	G	A	0.0777581	0.0118761	6.37398	1.84e-10	17990	24
phylum	Actinobacteria	phylum.Actinobacteria.id.400	rs309168	2	136670298	T	C	0.079536	0.0117035	6.67035	2.55e-11	17990	24
phylum	Actinobacteria	phylum.Actinobacteria.id.400	rs632632	2	136638216	C	T	0.0796483	0.0117045	6.6737	2.49e-11	17989	24
phylum	Actinobacteria	phylum.Actinobacteria.id.400	rs309180	2	136614255	G	A	0.0793941	0.0117138	6.65418	2.85e-11	17990	24
phylum	Actinobacteria	phylum.Actinobacteria.id.400	rs309125	2	136643555	T	C	0.078445	0.011707	6.58014	4.7e-11	17989	24
phylum	Actinobacteria	phylum.Actinobacteria.id.400	rs4988183	2	136622046	C	T	0.0791617	0.0119577	6.45208	1.1e-10	17989	24
phylum	Actinobacteria	phylum.Actinobacteria.id.400	rs4954490	2	136608231	G	A	0.0768329	0.0117788	6.38253	1.74e-10	17983	24
phylum	Actinobacteria	phylum.Actinobacteria.id.400	rs3754686	2	136603276	T	C	0.0741582	0.0117761	6.16177	7.19e-10	17990	24
phylum	Actinobacteria	phylum.Actinobacteria.id.400	rs309134	2	136755684	A	G	0.0777827	0.0118767	6.38266	1.74e-10	17989	24
phylum	Actinobacteria	phylum.Actinobacteria.id.400	rs2236783	2	136594158	G	A	0.0764226	0.0117967	6.31642	2.68e-10	17990	24
phylum	Actinobacteria	phylum.Actinobacteria.id.400	rs6759321	2	136322676	T	G	0.0742033	0.0115217	6.37274	1.86e-10	17782	23
phylum	Actinobacteria	phylum.Actinobacteria.id.400	rs6716536	2	136787402	T	C	0.0725397	0.0115447	6.23659	4.47e-10	17782	23
phylum	Actinobacteria	phylum.Actinobacteria.id.400	rs12620033	2	136589612	C	G	0.0757421	0.0117943	6.26629	3.7e-10	17990	24
phylum	Actinobacteria	phylum.Actinobacteria.id.400	rs309164	2	136691825	C	T	0.0756885	0.0118782	6.20574	5.44e-10	17990	24
phylum	Actinobacteria	phylum.Actinobacteria.id.400	rs1561277	2	136092061	A	C	0.0725557	0.0115031	6.23867	4.41e-10	17782	23
phylum	Actinobacteria	phylum.Actinobacteria.id.400	rs12988076	2	136569848	C	A	0.0741291	0.0117814	6.15344	7.58e-10	17990	24
phylum	Actinobacteria	phylum.Actinobacteria.id.400	rs309149	2	136698098	T	C	0.0747357	0.0118781	6.13244	8.65e-10	17990	24
phylum	Actinobacteria	phylum.Actinobacteria.id.400	rs6742283	2	136596867	A	G	0.0738135	0.0117886	6.11005	9.96e-10	17986	24
phylum	Actinobacteria	phylum.Actinobacteria.id.400	rs6719488	2	136575199	G	T	0.0735528	0.0117814	6.10952	9.99e-10	17990	24
phylum	Actinobacteria	phylum.Actinobacteria.id.400	rs11681248	2	136820076	C	T	0.0691639	0.0112796	6.07399	1.25e-09	17982	24
phylum	Actinobacteria	phylum.Actinobacteria.id.400	rs2322660	2	136557319	C	T	0.0735317	0.0117773	6.10771	1.01e-09	17990	24
phylum	Actinobacteria	phylum.Actinobacteria.id.400	rs892715	2	136576577	T	C	0.0732965	0.0117817	6.08843	1.14e-09	17990	24
phylum	Actinobacteria	phylum.Actinobacteria.id.400	rs748841	2	136558157	C	T	0.0733017	0.0117776	6.08619	1.16e-09	17990	24
phylum	Actinobacteria	phylum.Actinobacteria.id.400	rs3769005	2	136603366	C	G	0.072989	0.0117749	6.07278	1.26e-09	17990	24
phylum	Actinobacteria	phylum.Actinobacteria.id.400	rs745500	2	136583192	G	A	0.0729775	0.0117819	6.05489	1.41e-09	17990	24
phylum	Actinobacteria	phylum.Actinobacteria.id.400	rs12475139	2	136786651	A	T	0.0712869	0.0116702	6.06054	1.36e-09	17782	23
phylum	Actinobacteria	phylum.Actinobacteria.id.400	rs2278683	2	136743490	C	A	0.0926142	0.0159342	5.76709	8.07e-09	17989	24
phylum	Actinobacteria	phylum.Actinobacteria.id.400	rs2164210	2	136580287	T	C	0.0725384	0.0117815	6.02394	1.7e-09	17990	24
phylum	Actinobacteria	phylum.Actinobacteria.id.400	rs3739020	2	136602491	G	T	0.0741201	0.0120482	5.97816	2.26e-09	17985	24
phylum	Actinobacteria	phylum.Actinobacteria.id.400	rs2322659	2	136555659	T	C	0.0732821	0.0120282	5.9169	3.28e-09	17990	24
phylum	Actinobacteria	phylum.Actinobacteria.id.400	rs1470457	2	136581848	G	A	0.072232	0.0120479	5.83397	5.41e-09	17990	24
phylum	Actinobacteria	phylum.Actinobacteria.id.400	rs309137	2	136765951	C	T	0.0700367	0.0116771	5.89448	3.76e-09	17990	24
phylum	Actinobacteria	phylum.Actinobacteria.id.400	rs7587285	2	136733897	C	T	0.0925548	0.0159272	5.77813	7.55e-09	17990	24
phylum	Actinobacteria	phylum.Actinobacteria.id.400	rs4954551	2	136731066	A	G	0.0917449	0.0159482	5.7432	9.29e-09	17990	24
phylum	Actinobacteria	phylum.Actinobacteria.id.400	rs11693502	2	136808949	C	T	0.0664099	0.0113609	5.78729	7.15e-09	17989	24
phylum	Actinobacteria	phylum.Actinobacteria.id.400	rs749873	2	136817088	C	T	0.0660346	0.01129	5.77026	7.92e-09	17990	24
phylum	Actinobacteria	phylum.Actinobacteria.id.400	rs313518	2	136439090	T	C	0.0688693	0.011953	5.65452	1.56e-08	17990	24
phylum	Actinobacteria	phylum.Actinobacteria.id.400	rs11893318	2	136747085	C	T	0.0916065	0.0159476	5.70123	1.19e-08	17989	24
phylum	Actinobacteria	phylum.Actinobacteria.id.400	rs71348714	2	136455600	G	A	0.0690938	0.0119516	5.67326	1.4e-08	17990	24
phylum	Actinobacteria	phylum.Actinobacteria.id.400	rs313519	2	136439517	C	A	0.0688384	0.0119537	5.66668	1.46e-08	17990	24
phylum	Actinobacteria	phylum.Actinobacteria.id.400	rs17261772	2	135911422	C	T	0.0695403	0.0118938	5.76084	8.37e-09	17782	23
phylum	Actinobacteria	phylum.Actinobacteria.id.400	rs313526	2	136445526	T	C	0.0688858	0.0119508	5.65748	1.54e-08	17990	24
phylum	Actinobacteria	phylum.Actinobacteria.id.400	rs313528	2	136445869	A	G	0.0688554	0.0119506	5.65665	1.54e-08	17990	24
phylum	Actinobacteria	phylum.Actinobacteria.id.400	rs1011361	2	136553639	G	A	0.0683442	0.0120024	5.58515	2.33e-08	17989	24
phylum	Actinobacteria	phylum.Actinobacteria.id.400	rs1446584	2	136419961	G	A	0.0684077	0.011948	5.62704	1.83e-08	17990	24
phylum	Actinobacteria	phylum.Actinobacteria.id.400	rs7355359	2	136462441	C	T	0.068384	0.0119515	5.61238	2e-08	17990	24
phylum	Actinobacteria	phylum.Actinobacteria.id.400	rs11684545	2	136539122	G	T	0.0684535	0.0119983	5.59718	2.18e-08	17990	24
phylum	Actinobacteria	phylum.Actinobacteria.id.400	rs4954280	2	136420690	G	A	0.0681738	0.0119486	5.60755	2.05e-08	17990	24
phylum	Actinobacteria	phylum.Actinobacteria.id.400	rs313517	2	136437507	G	A	0.0681709	0.0119524	5.60065	2.14e-08	17990	24
phylum	Actinobacteria	phylum.Actinobacteria.id.400	rs313524	2	136444123	T	C	0.0681368	0.0119508	5.59893	2.16e-08	17990	24
phylum	Actinobacteria	phylum.Actinobacteria.id.400	rs6720287	2	136418348	G	A	0.067989	0.0119482	5.5941	2.22e-08	17990	24
phylum	Actinobacteria	phylum.Actinobacteria.id.400	rs2034276	2	136422171	T	A	0.0679925	0.0119509	5.59165	2.25e-08	17990	24
phylum	Actinobacteria	phylum.Actinobacteria.id.400	rs6430589	2	136554800	G	C	0.0680323	0.0120025	5.57554	2.47e-08	17989	24
phylum	Actinobacteria	phylum.Actinobacteria.id.400	rs10928546	2	136544197	C	T	0.0679717	0.0119967	5.56534	2.62e-08	17990	24
phylum	Actinobacteria	phylum.Actinobacteria.id.400	rs313523	2	136432103	A	G	0.0677126	0.011954	5.57196	2.52e-08	17990	24
phylum	Actinobacteria	phylum.Actinobacteria.id.400	rs62160860	2	136751849	C	G	0.0897924	0.0161557	5.49483	3.91e-08	17985	24
phylum	Actinobacteria	phylum.Actinobacteria.id.400	rs6715856	2	136416855	C	T	0.0676629	0.0119485	5.56994	2.55e-08	17990	24
phylum	Actinobacteria	phylum.Actinobacteria.id.400	rs656326	2	136428460	C	A	0.0674802	0.0119519	5.5518	2.83e-08	17990	24
phylum	Actinobacteria	phylum.Actinobacteria.id.400	rs313522	2	136430866	A	T	0.0674454	0.0119543	5.54775	2.89e-08	17990	24
phylum	Actinobacteria	phylum.Actinobacteria.id.400	rs71348715	2	136535410	G	T	0.0677848	0.0119994	5.53456	3.12e-08	17990	24
phylum	Actinobacteria	phylum.Actinobacteria.id.400	rs6755383	2	136416941	T	C	0.0672629	0.0119497	5.53494	3.11e-08	17990	24
phylum	Actinobacteria	phylum.Actinobacteria.id.400	rs13412397	2	136470714	G	A	0.0676871	0.011968	5.53196	3.17e-08	17990	24
phylum	Actinobacteria	phylum.Actinobacteria.id.400	rs4954276	2	136402117	G	A	0.0669238	0.0119489	5.48824	4.06e-08	17990	24
phylum	Actinobacteria	phylum.Actinobacteria.id.400	rs2082729	2	136550109	C	T	0.0674999	0.0120026	5.50886	3.61e-08	17990	24
phylum	Actinobacteria	phylum.Actinobacteria.id.400	rs6723108	2	135479980	T	G	0.0604886	0.0110306	5.72671	1.02e-08	17990	24
phylum	Actinobacteria	phylum.Actinobacteria.id.400	rs7608045	2	136413359	C	T	0.066913	0.0119497	5.50461	3.7e-08	17990	24
phylum	Actinobacteria	phylum.Actinobacteria.id.400	rs11679508	2	136474098	A	T	0.067307	0.0119684	5.49976	3.8e-08	17990	24
phylum	Actinobacteria	phylum.Actinobacteria.id.400	rs1438305	2	136502792	C	G	0.0672288	0.0119998	5.48768	4.07e-08	17990	24
phylum	Actinobacteria	phylum.Actinobacteria.id.400	rs12998016	2	136551694	C	T	0.067166	0.0120043	5.48752	4.08e-08	17989	24
phylum	Actinobacteria	phylum.Actinobacteria.id.400	rs10928542	2	136410299	A	G	0.0667801	0.0119493	5.49476	3.91e-08	17990	24
phylum	Actinobacteria	phylum.Actinobacteria.id.400	rs10202489	2	136494186	G	A	0.0671449	0.011979	5.48401	4.16e-08	17990	24
phylum	Actinobacteria	phylum.Actinobacteria.id.400	rs1438304	2	136503157	A	G	0.0671067	0.0119994	5.477	4.33e-08	17990	24
phylum	Actinobacteria	phylum.Actinobacteria.id.400	rs28453840	2	136522941	G	A	0.0667265	0.011992	5.45631	4.86e-08	17989	24
phylum	Actinobacteria	phylum.Actinobacteria.id.400	rs4954279	2	136409073	A	G	0.0663971	0.0119487	5.4647	4.64e-08	17990	24
phylum	Actinobacteria	phylum.Actinobacteria.id.400	rs12619365	2	136398174	T	C	0.0665606	0.0119927	5.45895	4.79e-08	17990	24
phylum	Actinobacteria	phylum.Actinobacteria.id.400	rs1438307	2	136499166	G	T	0.0663133	0.0119956	5.41635	6.08e-08	17990	24
phylum	Actinobacteria	phylum.Actinobacteria.id.400	rs13413639	2	136403749	A	C	0.0663852	0.0119474	5.45507	4.9e-08	17990	24
phylum	Actinobacteria	phylum.Actinobacteria.id.400	rs12998387	2	136507039	A	G	0.0667107	0.0119903	5.44425	5.2e-08	17990	24
phylum	Actinobacteria	phylum.Actinobacteria.id.400	rs3213889	2	136511575	A	G	0.0667098	0.0120005	5.43909	5.36e-08	17990	24
phylum	Actinobacteria	phylum.Actinobacteria.id.400	rs10192827	2	136521514	G	A	0.0661911	0.0119938	5.40399	6.52e-08	17987	24
phylum	Actinobacteria	phylum.Actinobacteria.id.400	rs10195620	2	136495619	A	T	0.0664878	0.0120043	5.4303	5.63e-08	17990	24
phylum	Actinobacteria	phylum.Actinobacteria.id.400	rs10173394	2	136522675	C	T	0.066355	0.0119916	5.41716	6.06e-08	17990	24
phylum	Actinobacteria	phylum.Actinobacteria.id.400	rs2011946	2	136817616	C	A	0.0608478	0.0113653	5.28222	1.28e-07	17983	24
phylum	Actinobacteria	phylum.Actinobacteria.id.400	rs2680880	2	136873549	A	T	0.0613782	0.0109654	5.47668	4.33e-08	17990	24
phylum	Actinobacteria	phylum.Actinobacteria.id.400	rs932206	2	136825272	C	T	0.0594514	0.0109847	5.39704	6.77e-08	17782	23
phylum	Actinobacteria	phylum.Actinobacteria.id.400	rs12994270	2	136518103	T	A	0.0657894	0.011992	5.36385	8.15e-08	17990	24
phylum	Actinobacteria	phylum.Actinobacteria.id.400	rs1869829	2	135877562	G	A	0.0648947	0.011862	5.42745	5.72e-08	17990	24
phylum	Actinobacteria	phylum.Actinobacteria.id.400	rs12469709	2	136495300	C	T	0.065611	0.0120053	5.34971	8.81e-08	17990	24
phylum	Actinobacteria	phylum.Actinobacteria.id.400	rs1374329	2	136421323	G	A	0.0657787	0.0121853	5.25882	1.45e-07	17990	24
phylum	Actinobacteria	phylum.Actinobacteria.id.400	rs3768998	2	136720344	T	G	0.0853572	0.016472	5.14575	2.66e-07	17989	24
phylum	Actinobacteria	phylum.Actinobacteria.id.400	rs2304599	2	136528004	C	G	0.066095	0.0123662	5.20266	1.96e-07	17990	24
phylum	Actinobacteria	phylum.Actinobacteria.id.400	rs10188066	2	136539513	G	A	0.0652758	0.0123608	5.14636	2.66e-07	17990	24
phylum	Actinobacteria	phylum.Actinobacteria.id.400	rs9287442	2	136522710	A	G	0.0654738	0.012314	5.14617	2.66e-07	17990	24
phylum	Actinobacteria	phylum.Actinobacteria.id.400	rs2278544	2	136546110	A	G	0.0649824	0.0123331	5.10179	3.36e-07	17990	24
phylum	Actinobacteria	phylum.Actinobacteria.id.400	rs10928545	2	136501840	A	G	0.0653372	0.012321	5.12209	3.02e-07	17990	24
phylum	Actinobacteria	phylum.Actinobacteria.id.400	rs6760329	2	136544752	A	G	0.064952	0.0123609	5.1199	3.06e-07	17990	24
phylum	Actinobacteria	phylum.Actinobacteria.id.400	rs935613	2	136022798	T	C	0.0618772	0.0118943	5.17643	2.26e-07	17990	24
phylum	Actinobacteria	phylum.Actinobacteria.id.400	rs10928554	2	136799609	T	C	0.0894628	0.0166262	5.157	2.51e-07	17782	23
phylum	Actinobacteria	phylum.Actinobacteria.id.400	rs12616520	2	136516748	A	T	0.0647198	0.0123144	5.08475	3.68e-07	17990	24
phylum	Actinobacteria	phylum.Actinobacteria.id.400	rs1879087	2	136822223	C	T	0.101683	0.0216503	5.15941	2.48e-07	11920	19
phylum	Actinobacteria	phylum.Actinobacteria.id.400	rs4954513	2	136628380	A	G	0.085109	0.0165214	5.05859	4.22e-07	17990	24
phylum	Actinobacteria	phylum.Actinobacteria.id.400	rs10187402	2	135771974	G	C	0.0614523	0.0119012	5.15844	2.49e-07	17982	24
phylum	Actinobacteria	phylum.Actinobacteria.id.400	rs1030764	2	136553529	C	T	0.0644878	0.0123671	5.06615	4.06e-07	17990	24
phylum	Actinobacteria	phylum.Actinobacteria.id.400	rs16832156	2	136652859	A	G	0.0806542	0.0159477	4.90524	9.33e-07	17989	24
phylum	Actinobacteria	phylum.Actinobacteria.id.400	rs4429415	2	213756191	C	T	0.0581908	0.0111343	5.19461	2.05e-07	17990	24
phylum	Actinobacteria	phylum.Actinobacteria.id.400	rs16832275	2	136704414	G	C	0.0815798	0.0159283	5.00662	5.54e-07	17990	24
phylum	Actinobacteria	phylum.Actinobacteria.id.400	rs2164332	2	136671801	C	G	0.0805275	0.0159184	4.95143	7.37e-07	17990	24
phylum	Actinobacteria	phylum.Actinobacteria.id.400	rs3769002	2	136626004	C	T	0.0834348	0.0165284	4.98099	6.33e-07	17990	24
phylum	Actinobacteria	phylum.Actinobacteria.id.400	rs4954556	2	136801201	A	G	0.113057	0.0235459	5.07711	3.83e-07	10790	17
phylum	Actinobacteria	phylum.Actinobacteria.id.400	rs56263017	2	136624919	C	T	0.0834139	0.0165289	4.98053	6.34e-07	17990	24
phylum	Actinobacteria	phylum.Actinobacteria.id.400	rs10841473	12	20378911	G	C	-0.0596572	0.0117537	-5.04795	4.47e-07	17987	24
phylum	Actinobacteria	phylum.Actinobacteria.id.400	rs10193348	2	135829432	G	A	0.0736279	0.0149863	5.09943	3.41e-07	17990	24
phylum	Actinobacteria	phylum.Actinobacteria.id.400	rs6752519	2	136646900	T	C	0.0829369	0.0164938	4.94051	7.79e-07	17990	24
phylum	Actinobacteria	phylum.Actinobacteria.id.400	rs309126	2	136643900	C	T	0.0789172	0.0155093	4.96777	6.77e-07	17990	24
phylum	Actinobacteria	phylum.Actinobacteria.id.400	rs2322725	2	136677192	C	T	0.0795616	0.015924	4.897	9.73e-07	17990	24
phylum	Actinobacteria	phylum.Actinobacteria.id.400	rs16832200	2	136683293	C	T	0.0797804	0.0159253	4.89735	9.71e-07	17990	24
phylum	Actinobacteria	phylum.Actinobacteria.id.400	rs3820794	2	136505546	C	T	0.0629275	0.0123517	4.94367	7.67e-07	17990	24
phylum	Actinobacteria	phylum.Actinobacteria.id.400	rs4561607	2	213749190	T	C	0.0569314	0.0111899	5.05489	4.31e-07	17989	24
phylum	Actinobacteria	phylum.Actinobacteria.id.400	rs11679933	2	136812931	G	T	0.0570802	0.011368	4.9511	7.38e-07	17983	24
phylum	Actinobacteria	phylum.Actinobacteria.id.400	rs1530559	2	135755629	G	A	0.0547053	0.0108963	5.07995	3.78e-07	17782	23
phylum	Actinobacteria	phylum.Actinobacteria.id.400	rs6714750	2	136783169	G	A	0.0612343	0.0120193	4.99711	5.82e-07	17782	23
phylum	Actinobacteria	phylum.Actinobacteria.id.400	rs1375132	2	135954405	G	A	0.060494	0.0118751	5.04983	4.42e-07	17987	24
phylum	Actinobacteria	phylum.Actinobacteria.id.400	rs309132	2	136633011	G	C	0.0824545	0.0163075	4.89204	9.98e-07	17990	24
phylum	Actinobacteria	phylum.Actinobacteria.id.400	rs3213871	2	136615222	T	C	0.081906	0.0165709	4.88275	1.05e-06	17990	24
phylum	Actinobacteria	phylum.Actinobacteria.id.400	rs7608980	2	136636909	A	G	0.0833434	0.0165414	4.91782	8.75e-07	17990	24
phylum	Actinobacteria	phylum.Actinobacteria.id.400	rs12478902	2	136659495	C	T	0.079745	0.0161367	4.83421	1.34e-06	17988	24
phylum	Actinobacteria	phylum.Actinobacteria.id.400	rs7568525	2	135849613	A	G	0.0727039	0.0150275	5.06693	4.04e-07	17990	24
phylum	Actinobacteria	phylum.Actinobacteria.id.400	rs10928513	2	135456759	T	C	0.0549492	0.0109969	5.1496	2.61e-07	17989	24
phylum	Actinobacteria	phylum.Actinobacteria.id.400	rs12328663	2	135832131	C	T	0.0733357	0.0149839	5.08528	3.67e-07	17990	24
phylum	Actinobacteria	phylum.Actinobacteria.id.400	rs16832138	2	136637350	A	G	0.0829923	0.0165367	4.89993	9.59e-07	17990	24
phylum	Actinobacteria	phylum.Actinobacteria.id.400	rs10208624	2	135853807	T	C	0.0725662	0.0150246	5.05523	4.3e-07	17990	24
phylum	Actinobacteria	phylum.Actinobacteria.id.400	rs6747073	2	135915358	C	T	0.0598711	0.0118638	4.99806	5.79e-07	17987	24
phylum	Actinobacteria	phylum.Actinobacteria.id.400	rs6430593	2	136655620	A	G	0.0795396	0.0159263	4.83732	1.32e-06	17990	24
phylum	Actinobacteria	phylum.Actinobacteria.id.400	rs2874739	2	135818907	T	C	0.0732527	0.0149807	5.06481	4.09e-07	17990	24
phylum	Actinobacteria	phylum.Actinobacteria.id.400	rs7581382	2	135775130	C	T	-0.0605398	0.0135168	-4.87982	1.06e-06	16862	21
phylum	Actinobacteria	phylum.Actinobacteria.id.400	rs3754690	2	136590558	T	C	0.0840746	0.0170887	4.84144	1.29e-06	17990	24
phylum	Actinobacteria	phylum.Actinobacteria.id.400	rs56067372	2	136637622	T	C	0.0822436	0.0165401	4.85107	1.23e-06	17990	24
phylum	Actinobacteria	phylum.Actinobacteria.id.400	rs56903548	2	135812969	T	C	0.0727571	0.0149825	5.02365	5.07e-07	17990	24
phylum	Actinobacteria	phylum.Actinobacteria.id.400	rs7422031	2	135814716	T	C	0.0728907	0.0149806	5.02998	4.91e-07	17990	24
phylum	Actinobacteria	phylum.Actinobacteria.id.400	rs4450544	2	213756968	T	C	0.0558987	0.0111251	4.9882	6.09e-07	17990	24
phylum	Actinobacteria	phylum.Actinobacteria.id.400	rs1979033	2	135705558	A	G	0.0525657	0.0108886	5.03575	4.76e-07	17983	24
phylum	Actinobacteria	phylum.Actinobacteria.id.400	rs13389481	2	135796410	A	C	0.0730474	0.0153389	4.95981	7.06e-07	17987	24
phylum	Actinobacteria	phylum.Actinobacteria.id.400	rs11898045	2	135859923	C	T	0.0720495	0.0149929	5.00932	5.46e-07	17990	24
phylum	Actinobacteria	phylum.Actinobacteria.id.400	rs61087958	2	135874038	T	C	0.0723755	0.0150008	5.00803	5.5e-07	17990	24
phylum	Actinobacteria	phylum.Actinobacteria.id.400	rs4954220	2	135872646	A	C	0.0720612	0.0150268	5.00054	5.72e-07	17990	24
phylum	Actinobacteria	phylum.Actinobacteria.id.400	rs7573600	2	135861497	C	G	0.0720161	0.0149907	4.99581	5.86e-07	17990	24
phylum	Actinobacteria	phylum.Actinobacteria.id.400	rs2290518	2	135878814	A	G	0.0715775	0.0149891	4.95528	7.22e-07	17990	24
phylum	Actinobacteria	phylum.Actinobacteria.id.400	rs6430561	2	135885357	T	C	0.0725632	0.015024	5.03022	4.9e-07	17990	24
phylum	Actinobacteria	phylum.Actinobacteria.id.400	rs4349285	2	213749089	G	T	0.0555894	0.0111333	4.95031	7.41e-07	17990	24
phylum	Actinobacteria	phylum.Actinobacteria.id.400	rs58327215	2	135884487	C	G	0.0723221	0.015021	5.02095	5.14e-07	17990	24
phylum	Actinobacteria	phylum.Actinobacteria.id.400	rs58426504	2	135860305	G	T	0.0716954	0.0149919	4.9845	6.21e-07	17990	24
phylum	Actinobacteria	phylum.Actinobacteria.id.400	rs12989104	2	213729558	T	G	0.0556789	0.0111683	4.96332	6.93e-07	17983	24
phylum	Actinobacteria	phylum.Actinobacteria.id.400	rs12105842	2	213753661	C	T	0.0552864	0.0111492	4.91407	8.92e-07	17990	24
phylum	Actinobacteria	phylum.Actinobacteria.id.400	rs78141345	2	136592309	A	G	0.0816332	0.0170821	4.71706	2.39e-06	17990	24
phylum	Actinobacteria	phylum.Actinobacteria.id.400	rs74037001	14	23847194	G	A	-0.0819391	0.0165334	-4.96951	6.71e-07	17179	23
phylum	Actinobacteria	phylum.Actinobacteria.id.400	rs1842796	2	213759157	A	G	0.0544239	0.0111284	4.85928	1.18e-06	17990	24
phylum	Actinobacteria	phylum.Actinobacteria.id.400	rs2016636	2	136058820	A	G	0.0583953	0.0118972	4.86132	1.17e-06	17990	24
phylum	Actinobacteria	phylum.Actinobacteria.id.400	rs6741481	2	135874622	G	A	0.0712574	0.014991	4.93398	8.06e-07	17990	24
phylum	Actinobacteria	phylum.Actinobacteria.id.400	rs58697996	2	135871624	A	G	0.0710364	0.0150277	4.93139	8.16e-07	17990	24
phylum	Actinobacteria	phylum.Actinobacteria.id.400	rs55634455	2	136593694	C	T	0.0816251	0.0170764	4.72133	2.34e-06	17990	24
phylum	Actinobacteria	phylum.Actinobacteria.id.400	rs4530308	2	213737688	C	T	0.0545871	0.0111313	4.86404	1.15e-06	17990	24
phylum	Actinobacteria	phylum.Actinobacteria.id.400	rs74266324	2	136787476	A	G	0.0633384	0.013757	4.69273	2.7e-06	17782	23
phylum	Actinobacteria	phylum.Actinobacteria.id.400	rs16855656	2	136642433	G	A	0.075242	0.0156051	4.69067	2.72e-06	17990	24
phylum	Actinobacteria	phylum.Actinobacteria.id.400	rs2164331	2	136667896	T	C	0.0791972	0.0165497	4.68352	2.82e-06	17990	24
phylum	Actinobacteria	phylum.Actinobacteria.id.400	rs12465650	2	213757489	G	T	0.0545272	0.0111256	4.86842	1.12e-06	17990	24
phylum	Actinobacteria	phylum.Actinobacteria.id.400	rs55888705	4	1517826	A	G	0.0534221	0.0109975	4.83786	1.31e-06	17988	24
phylum	Actinobacteria	phylum.Actinobacteria.id.400	rs4954214	2	135793565	T	C	0.0709221	0.0150445	4.88672	1.03e-06	17990	24
phylum	Actinobacteria	phylum.Actinobacteria.id.400	rs10209482	2	136191314	C	A	0.0712303	0.0152065	4.91806	8.74e-07	17990	24
phylum	Actinobacteria	phylum.Actinobacteria.id.400	rs998451	2	135429288	G	A	0.0527115	0.01105	5.01343	5.35e-07	17989	24
phylum	Actinobacteria	phylum.Actinobacteria.id.400	rs4953947	2	135795040	C	A	0.070445	0.0150415	4.86386	1.15e-06	17990	24
phylum	Actinobacteria	phylum.Actinobacteria.id.400	rs62168941	2	135798758	T	C	0.0707987	0.0150369	4.8731	1.1e-06	17990	24
phylum	Actinobacteria	phylum.Actinobacteria.id.400	rs3754692	2	136479302	C	T	0.0598732	0.0121121	4.80803	1.52e-06	17990	24
phylum	Actinobacteria	phylum.Actinobacteria.id.400	rs62168942	2	135799082	C	T	0.0706827	0.0150366	4.86671	1.13e-06	17990	24
phylum	Actinobacteria	phylum.Actinobacteria.id.400	rs3769011	2	136570613	T	A	0.0797837	0.0171488	4.64711	3.37e-06	17990	24
phylum	Actinobacteria	phylum.Actinobacteria.id.400	rs62160866	2	136797273	G	A	0.109521	0.0241663	4.79335	1.64e-06	10790	17
phylum	Actinobacteria	phylum.Actinobacteria.id.400	rs13427494	2	136166536	A	G	0.0709214	0.0152109	4.89845	9.66e-07	17990	24
phylum	Actinobacteria	phylum.Actinobacteria.id.400	rs10167901	2	135795443	T	C	0.0705506	0.0150401	4.86507	1.14e-06	17990	24
phylum	Actinobacteria	phylum.Actinobacteria.id.400	rs1900741	2	136002500	T	C	0.0630698	0.012935	4.71873	2.37e-06	17990	24
phylum	Actinobacteria	phylum.Actinobacteria.id.400	rs4953948	2	135795150	G	T	0.0703693	0.0150389	4.85672	1.19e-06	17990	24
phylum	Actinobacteria	phylum.Actinobacteria.id.400	rs921859	2	135800757	G	A	0.0703817	0.0150355	4.85082	1.23e-06	17990	24
phylum	Actinobacteria	phylum.Actinobacteria.id.400	rs10167809	2	135795385	T	C	0.0703802	0.0150389	4.8565	1.19e-06	17990	24
phylum	Actinobacteria	phylum.Actinobacteria.id.400	rs7601696	2	135802050	A	C	0.070246	0.0150336	4.83412	1.34e-06	17990	24
phylum	Actinobacteria	phylum.Actinobacteria.id.400	rs10167884	2	135795396	T	C	0.0703807	0.0150401	4.8565	1.19e-06	17990	24
phylum	Actinobacteria	phylum.Actinobacteria.id.400	rs13410870	2	135880013	A	G	0.0706476	0.0149916	4.89661	9.75e-07	17990	24
phylum	Actinobacteria	phylum.Actinobacteria.id.400	rs2017831	2	135800601	T	C	0.0703704	0.0150356	4.84679	1.25e-06	17990	24
phylum	Actinobacteria	phylum.Actinobacteria.id.400	rs6738563	2	135689188	T	G	0.0513528	0.0108952	4.90008	9.58e-07	17984	24
phylum	Actinobacteria	phylum.Actinobacteria.id.400	rs4954216	2	135795095	A	G	0.0702345	0.0150391	4.8472	1.25e-06	17990	24
phylum	Actinobacteria	phylum.Actinobacteria.id.400	rs62448869	7	24464799	T	A	-0.0524531	0.0108226	-4.86597	1.14e-06	17782	23
phylum	Actinobacteria	phylum.Actinobacteria.id.400	rs10182750	2	135795595	C	T	0.0700286	0.0150416	4.82761	1.38e-06	17990	24
phylum	Actinobacteria	phylum.Actinobacteria.id.400	rs4954445	2	136571982	A	T	0.0798668	0.0171448	4.6563	3.22e-06	17990	24
phylum	Actinobacteria	phylum.Actinobacteria.id.400	rs7577258	2	135802148	A	G	0.0701964	0.0150323	4.8313	1.36e-06	17990	24
phylum	Actinobacteria	phylum.Actinobacteria.id.400	rs4953946	2	135793684	G	T	0.0701442	0.0150441	4.84013	1.3e-06	17990	24
phylum	Actinobacteria	phylum.Actinobacteria.id.400	rs4954217	2	135801228	T	C	0.070227	0.0150356	4.83409	1.34e-06	17990	24
phylum	Actinobacteria	phylum.Actinobacteria.id.400	rs10460330	2	213735308	G	A	0.0541981	0.0111438	4.8089	1.52e-06	17990	24
phylum	Actinobacteria	phylum.Actinobacteria.id.400	rs6729961	2	136520186	G	T	0.091665	0.0195788	4.76068	1.93e-06	15214	22
phylum	Actinobacteria	phylum.Actinobacteria.id.400	rs7565268	2	135802028	C	T	0.0700728	0.0150336	4.82256	1.42e-06	17990	24
phylum	Actinobacteria	phylum.Actinobacteria.id.400	rs4954215	2	135794986	A	G	0.0701206	0.0150394	4.82957	1.37e-06	17990	24
phylum	Actinobacteria	phylum.Actinobacteria.id.400	rs13409400	2	135798082	C	A	0.0700354	0.0150368	4.82424	1.41e-06	17990	24
phylum	Actinobacteria	phylum.Actinobacteria.id.400	rs10186594	2	135797223	G	A	0.0700241	0.0150329	4.82311	1.41e-06	17990	24
phylum	Actinobacteria	phylum.Actinobacteria.id.400	rs12465088	2	213740592	A	G	0.0540851	0.0111966	4.78146	1.74e-06	17989	24
phylum	Actinobacteria	phylum.Actinobacteria.id.400	rs7603805	2	135893853	G	A	0.0702746	0.0149838	4.85694	1.19e-06	17990	24
phylum	Actinobacteria	phylum.Actinobacteria.id.400	rs61470941	2	136560003	C	T	0.0787904	0.0171299	4.61874	3.86e-06	17990	24
phylum	Actinobacteria	phylum.Actinobacteria.id.400	rs1942055	2	135498924	C	G	0.0520012	0.0110385	4.89605	9.78e-07	17983	24
phylum	Actinobacteria	phylum.Actinobacteria.id.400	rs7565149	2	135801956	A	T	0.069852	0.0150336	4.80973	1.51e-06	17990	24
phylum	Actinobacteria	phylum.Actinobacteria.id.400	rs62448871	7	24465024	C	A	-0.0517844	0.0107624	-4.83696	1.32e-06	17980	24
phylum	Actinobacteria	phylum.Actinobacteria.id.400	rs7601683	2	135802020	T	C	0.0698483	0.0150337	4.80771	1.53e-06	17990	24
phylum	Actinobacteria	phylum.Actinobacteria.id.400	rs4954221	2	135909462	A	G	0.0700539	0.0150209	4.87647	1.08e-06	17990	24
phylum	Actinobacteria	phylum.Actinobacteria.id.400	rs10496736	2	136536113	G	C	0.0904318	0.0195754	4.73014	2.24e-06	15214	22
phylum	Actinobacteria	phylum.Actinobacteria.id.400	rs12233092	2	136652093	A	G	0.07494	0.016014	4.57957	4.66e-06	17985	24
phylum	Actinobacteria	phylum.Actinobacteria.id.400	rs1482581	2	213759117	C	T	0.0533674	0.0111284	4.76408	1.9e-06	17990	24
phylum	Actinobacteria	phylum.Actinobacteria.id.400	rs56174523	2	135796965	C	A	0.0696015	0.0150394	4.79845	1.6e-06	17990	24
phylum	Actinobacteria	phylum.Actinobacteria.id.400	rs7419356	2	213737901	A	T	0.0537315	0.0111451	4.77132	1.83e-06	17990	24
phylum	Actinobacteria	phylum.Actinobacteria.id.400	rs13402112	2	135796000	C	A	0.069516	0.0150406	4.79391	1.64e-06	17990	24
phylum	Actinobacteria	phylum.Actinobacteria.id.400	rs11888951	2	135793845	C	T	0.0695095	0.0150436	4.79815	1.6e-06	17990	24
phylum	Actinobacteria	phylum.Actinobacteria.id.400	rs35215526	2	136496805	A	G	0.0810216	0.017806	4.48354	7.34e-06	17984	24
phylum	Actinobacteria	phylum.Actinobacteria.id.400	rs13402101	2	135785066	A	T	0.0669629	0.0150613	4.62594	3.73e-06	17989	24
phylum	Actinobacteria	phylum.Actinobacteria.id.400	rs13399376	2	135785068	G	A	0.0669629	0.0150613	4.62594	3.73e-06	17989	24
phylum	Actinobacteria	phylum.Actinobacteria.id.400	rs12528285	6	92775210	C	T	0.0809469	0.0180784	4.53767	5.69e-06	17990	24
phylum	Actinobacteria	phylum.Actinobacteria.id.400	rs56369660	2	135789682	G	A	0.066291	0.0149949	4.59418	4.34e-06	17990	24
phylum	Actinobacteria	phylum.Actinobacteria.id.400	rs4954226	2	135962711	C	T	0.067576	0.0151799	4.65611	3.22e-06	17990	24
phylum	Actinobacteria	phylum.Actinobacteria.id.400	rs6704561	2	136819662	T	C	0.053593	0.0117392	4.51732	6.26e-06	17782	23
phylum	Actinobacteria	phylum.Actinobacteria.id.400	rs4954570	2	136917355	C	G	0.0545465	0.012219	4.53174	5.85e-06	17986	24
phylum	Actinobacteria	phylum.Actinobacteria.id.400	rs72970286	2	136522783	G	T	0.0864645	0.0192813	4.52546	6.03e-06	15212	22
phylum	Actinobacteria	phylum.Actinobacteria.id.400	rs4954242	2	136100473	G	A	0.0681692	0.0152933	4.6299	3.66e-06	17990	24
phylum	Actinobacteria	phylum.Actinobacteria.id.400	rs62170081	2	136524766	G	A	0.0863224	0.0195801	4.50924	6.51e-06	15214	22
phylum	Actinobacteria	phylum.Actinobacteria.id.400	rs6737635	2	135789472	T	G	0.0662224	0.0150453	4.5691	4.9e-06	17990	24
phylum	Actinobacteria	phylum.Actinobacteria.id.400	rs2322445	2	135921839	A	T	0.0665618	0.0150153	4.65719	3.21e-06	17990	24
phylum	Actinobacteria	phylum.Actinobacteria.id.400	rs62287783	4	1517165	A	G	0.0497446	0.0109462	4.52151	6.14e-06	17989	24
phylum	Actinobacteria	phylum.Actinobacteria.id.400	rs16831264	2	135787148	C	G	0.0662067	0.0149978	4.58319	4.58e-06	17989	24
phylum	Actinobacteria	phylum.Actinobacteria.id.400	rs62287786	4	1517273	G	A	0.0495118	0.0109462	4.50193	6.73e-06	17989	24
phylum	Actinobacteria	phylum.Actinobacteria.id.400	rs6727889	2	136110129	T	C	0.0665362	0.0152192	4.56434	5.01e-06	17990	24
phylum	Actinobacteria	phylum.Actinobacteria.id.400	rs7673556	4	1513991	C	T	0.0495757	0.0109608	4.50036	6.78e-06	17987	24
phylum	Actinobacteria	phylum.Actinobacteria.id.400	rs13408096	2	135784733	T	G	0.0655856	0.0150094	4.53755	5.69e-06	17989	24
phylum	Actinobacteria	phylum.Actinobacteria.id.400	rs10871420	16	81776276	G	A	0.0492363	0.0110731	4.44504	8.79e-06	17990	24
phylum	Actinobacteria	phylum.Actinobacteria.id.400	rs4954213	2	135784227	T	G	0.0656009	0.0150125	4.53086	5.87e-06	17989	24
phylum	Actinobacteria	phylum.Actinobacteria.id.400	rs6745996	2	136292425	G	A	0.0694193	0.0158345	4.57715	4.71e-06	17990	24
phylum	Actinobacteria	phylum.Actinobacteria.id.400	rs62287778	4	1515208	C	T	0.0494529	0.0109606	4.49329	7.01e-06	17986	24
phylum	Actinobacteria	phylum.Actinobacteria.id.400	rs13192624	6	113129609	T	C	-0.0522862	0.0117742	-4.43224	9.33e-06	17985	24
phylum	Actinobacteria	phylum.Actinobacteria.id.400	rs28539813	4	1519838	T	C	0.0489113	0.0109605	4.4455	8.77e-06	17988	24
phylum	Actinobacteria	phylum.Actinobacteria.id.400	rs28385412	4	1519005	T	C	0.0489187	0.0109467	4.45128	8.54e-06	17990	24
phylum	Actinobacteria	phylum.Actinobacteria.id.400	rs10932451	2	213760966	G	A	0.0504078	0.011092	4.51629	6.29e-06	17990	24
phylum	Actinobacteria	phylum.Actinobacteria.id.400	rs80124826	2	239936384	T	C	-0.124191	0.0278566	-4.44586	8.75e-06	11999	12
phylum	Actinobacteria	phylum.Actinobacteria.id.400	rs62287785	4	1517261	A	G	0.0491269	0.0109465	4.46733	7.92e-06	17989	24
phylum	Actinobacteria	phylum.Actinobacteria.id.400	rs4312299	16	81776056	C	G	0.0489993	0.011084	4.43486	9.21e-06	17982	24
phylum	Actinobacteria	phylum.Actinobacteria.id.400	rs75211493	19	5300465	G	A	0.0840786	0.0184739	4.43349	9.27e-06	16605	20
phylum	Actinobacteria	phylum.Actinobacteria.id.400	rs4954555	2	136793114	C	T	0.0907368	0.021229	4.42507	9.64e-06	12795	20
phylum	Actinobacteria	phylum.Actinobacteria.id.400	rs11936212	4	1519145	C	G	0.0486703	0.0109469	4.42791	9.52e-06	17990	24
phylum	Actinobacteria	phylum.Actinobacteria.id.400	rs6743026	2	102249583	T	C	0.0589446	0.0134622	4.41971	9.88e-06	17875	23
phylum	Actinobacteria	phylum.Actinobacteria.id.400	rs638382	2	135288740	T	C	-0.0501706	0.0111272	-4.56358	5.03e-06	17180	23
phylum	Actinobacteria	phylum.Actinobacteria.id.400	rs10200912	2	213760643	A	G	0.0501205	0.0110963	4.48866	7.17e-06	17980	24
phylum	Actinobacteria	phylum.Actinobacteria.id.400	rs11892750	2	135783367	A	G	0.0649888	0.0150733	4.46943	7.84e-06	17989	24
phylum	Actinobacteria	phylum.Actinobacteria.id.400	rs3806502	2	136288273	T	C	0.0657436	0.0152096	4.54214	5.57e-06	17990	24
phylum	Actinobacteria	phylum.Actinobacteria.id.400	rs4954212	2	135780168	G	A	0.0651351	0.0150151	4.4816	7.41e-06	17988	24
phylum	Actinobacteria	phylum.Actinobacteria.id.400	rs10928529	2	135782456	A	G	0.0651643	0.0150738	4.47851	7.52e-06	17989	24
phylum	Actinobacteria	phylum.Actinobacteria.id.400	rs9920349	15	92471336	A	G	0.0491929	0.0113629	4.45051	8.57e-06	17990	24
phylum	Actinobacteria	phylum.Actinobacteria.id.400	rs7597802	2	135781301	T	A	0.0647803	0.0150625	4.45236	8.49e-06	17989	24
phylum	Actinobacteria	phylum.Actinobacteria.id.400	rs11889843	2	135781522	A	G	0.0645334	0.0150129	4.45539	8.37e-06	17989	24
phylum	Actinobacteria	phylum.Actinobacteria.id.400	rs72847650	2	137051974	A	C	-0.0485147	0.0112767	-4.4463	8.74e-06	16976	22
phylum	Actinobacteria	phylum.Actinobacteria.id.400	rs578384	2	135287914	T	C	-0.0493903	0.0111283	-4.50368	6.68e-06	17178	23
phylum	Actinobacteria	phylum.Actinobacteria.id.400	rs11900832	2	135781635	T	C	0.064481	0.0150757	4.43875	9.05e-06	17989	24
phylum	Actinobacteria	phylum.Actinobacteria.id.400	rs11766971	7	155002747	T	C	0.0476376	0.010646	4.43055	9.4e-06	17987	24
phylum	Actinobacteria	phylum.Actinobacteria.id.400	rs6756200	2	135481278	C	T	0.0485801	0.0109175	4.47788	7.54e-06	17782	23
phylum	Actinobacteria	phylum.Actinobacteria.id.400	rs12474050	2	220362557	T	C	-0.0488431	0.0110629	-4.4187	9.93e-06	17988	24
phylum	Actinobacteria	phylum.Actinobacteria.id.400	rs4953938	2	135694848	A	G	0.0474074	0.0108359	4.4328	9.3e-06	17990	24
phylum	Actinobacteria	phylum.Actinobacteria.id.400	rs520449	2	135295619	C	T	-0.0483638	0.0111791	-4.44618	8.74e-06	17183	23
phylum	Bacteroidetes	phylum.Bacteroidetes.id.905	rs35800684	3	89323493	A	G	-0.0650415	0.0132803	-4.96173	6.99e-07	18335	24
phylum	Bacteroidetes	phylum.Bacteroidetes.id.905	rs73846128	3	89340254	A	G	-0.0664262	0.0133481	-5.03482	4.78e-07	18335	24
phylum	Bacteroidetes	phylum.Bacteroidetes.id.905	rs7631304	3	89339527	G	A	-0.0659558	0.0132949	-5.03035	4.9e-07	18335	24
phylum	Bacteroidetes	phylum.Bacteroidetes.id.905	rs73512608	13	70522683	G	A	-0.123117	0.0236743	-5.15481	2.54e-07	11350	16
phylum	Bacteroidetes	phylum.Bacteroidetes.id.905	rs55773148	13	70523029	G	A	-0.122677	0.0236746	-5.13353	2.84e-07	11350	16
phylum	Bacteroidetes	phylum.Bacteroidetes.id.905	rs11929346	3	89322324	C	T	-0.0653392	0.013281	-4.98178	6.3e-07	18335	24
phylum	Bacteroidetes	phylum.Bacteroidetes.id.905	rs55993203	13	70523117	A	G	-0.12194	0.023675	-5.09981	3.4e-07	11350	16
phylum	Bacteroidetes	phylum.Bacteroidetes.id.905	rs7629132	3	89307462	T	C	-0.0642242	0.0132206	-4.90397	9.39e-07	18326	24
phylum	Bacteroidetes	phylum.Bacteroidetes.id.905	rs60610351	13	70525153	A	T	-0.121798	0.0236751	-5.08346	3.71e-07	11350	16
phylum	Bacteroidetes	phylum.Bacteroidetes.id.905	rs7611599	3	89331534	T	C	-0.0645734	0.0132923	-4.92514	8.43e-07	18335	24
phylum	Bacteroidetes	phylum.Bacteroidetes.id.905	rs56358950	13	70523468	C	T	-0.12165	0.0236746	-5.064	4.11e-07	11350	16
phylum	Bacteroidetes	phylum.Bacteroidetes.id.905	rs58269684	13	70524658	T	C	-0.12198	0.0236749	-5.08576	3.66e-07	11350	16
phylum	Bacteroidetes	phylum.Bacteroidetes.id.905	rs74090639	13	70523601	A	G	-0.121507	0.0236746	-5.0552	4.3e-07	11350	16
phylum	Bacteroidetes	phylum.Bacteroidetes.id.905	rs74937713	3	89308895	T	A	-0.064609	0.013221	-4.93457	8.03e-07	18327	24
phylum	Bacteroidetes	phylum.Bacteroidetes.id.905	rs112343530	13	70519186	C	T	-0.119643	0.0236892	-5.03135	4.87e-07	11350	16
phylum	Bacteroidetes	phylum.Bacteroidetes.id.905	rs112675712	13	70519152	C	T	-0.118928	0.0236896	-5.01227	5.38e-07	11350	16
phylum	Bacteroidetes	phylum.Bacteroidetes.id.905	rs58298316	13	70524425	G	T	-0.120479	0.0236758	-5.02043	5.16e-07	11350	16
phylum	Bacteroidetes	phylum.Bacteroidetes.id.905	rs2210451	13	70518353	G	C	-0.119935	0.0236887	-5.01947	5.18e-07	11350	16
phylum	Bacteroidetes	phylum.Bacteroidetes.id.905	rs74090627	13	70518895	T	C	-0.11986	0.0236886	-5.01648	5.26e-07	11350	16
phylum	Bacteroidetes	phylum.Bacteroidetes.id.905	rs7337863	13	70522227	A	C	-0.119046	0.0238701	-5.01636	5.27e-07	11350	16
phylum	Bacteroidetes	phylum.Bacteroidetes.id.905	rs2150960	13	70517417	C	G	-0.119766	0.0236863	-5.01574	5.28e-07	11350	16
phylum	Bacteroidetes	phylum.Bacteroidetes.id.905	rs2210454	13	70521786	T	C	-0.12	0.02369	-5.01233	5.38e-07	11350	16
phylum	Bacteroidetes	phylum.Bacteroidetes.id.905	rs80015632	13	70519423	G	C	-0.119228	0.023689	-4.98841	6.09e-07	11350	16
phylum	Bacteroidetes	phylum.Bacteroidetes.id.905	rs60614038	13	70524034	A	T	-0.12004	0.0236761	-4.99919	5.76e-07	11350	16
phylum	Bacteroidetes	phylum.Bacteroidetes.id.905	rs17085771	13	70530878	T	A	-0.119975	0.0236581	-5.00108	5.7e-07	11350	16
phylum	Bacteroidetes	phylum.Bacteroidetes.id.905	rs73846120	3	89331815	G	A	-0.0638982	0.0133479	-4.84572	1.26e-06	18335	24
phylum	Bacteroidetes	phylum.Bacteroidetes.id.905	rs11920519	3	89306245	G	A	-0.0637618	0.0132076	-4.87048	1.11e-06	18332	24
phylum	Bacteroidetes	phylum.Bacteroidetes.id.905	rs56949730	13	70517836	G	A	-0.119325	0.0236866	-4.99446	5.9e-07	11350	16
phylum	Bacteroidetes	phylum.Bacteroidetes.id.905	rs71322866	3	89324355	C	A	-0.0642051	0.013335	-4.87024	1.11e-06	18335	24
phylum	Bacteroidetes	phylum.Bacteroidetes.id.905	rs12486528	3	89338394	A	G	-0.0646634	0.0134258	-4.88168	1.05e-06	18335	24
phylum	Bacteroidetes	phylum.Bacteroidetes.id.905	rs73975615	17	6461200	G	A	-0.207163	0.0442629	-4.85496	1.2e-06	3350	4
phylum	Bacteroidetes	phylum.Bacteroidetes.id.905	rs9788409	13	70529980	C	T	-0.119687	0.0236604	-4.98807	6.1e-07	11350	16
phylum	Bacteroidetes	phylum.Bacteroidetes.id.905	rs2210452	13	70519718	A	G	-0.118981	0.0236826	-4.98711	6.13e-07	11350	16
phylum	Bacteroidetes	phylum.Bacteroidetes.id.905	rs36076607	3	89311334	C	T	-0.0632626	0.0131744	-4.86064	1.17e-06	18335	24
phylum	Bacteroidetes	phylum.Bacteroidetes.id.905	rs11916046	3	89309177	A	C	-0.0636797	0.0132356	-4.85773	1.19e-06	18335	24
phylum	Bacteroidetes	phylum.Bacteroidetes.id.905	rs1996069	3	89348956	C	T	-0.0639449	0.0133218	-4.84713	1.25e-06	18335	24
phylum	Bacteroidetes	phylum.Bacteroidetes.id.905	rs17085818	13	70532097	C	A	-0.120013	0.0236498	-5.00828	5.49e-07	11350	16
phylum	Bacteroidetes	phylum.Bacteroidetes.id.905	rs111845179	14	59317502	T	C	0.104177	0.0213837	4.97658	6.47e-07	16394	20
phylum	Bacteroidetes	phylum.Bacteroidetes.id.905	rs34519192	3	89306168	G	A	-0.0631752	0.0132095	-4.82828	1.38e-06	18324	24
phylum	Bacteroidetes	phylum.Bacteroidetes.id.905	rs17085798	13	70531829	A	C	-0.11895	0.0236559	-4.97309	6.59e-07	11350	16
phylum	Bacteroidetes	phylum.Bacteroidetes.id.905	rs1040016	3	89316274	T	G	-0.0631501	0.0132251	-4.8192	1.44e-06	18335	24
phylum	Bacteroidetes	phylum.Bacteroidetes.id.905	rs12938514	17	6460281	A	G	-0.201089	0.0415995	-4.84467	1.27e-06	3350	4
phylum	Bacteroidetes	phylum.Bacteroidetes.id.905	rs2346325	3	89316242	G	A	-0.0630872	0.0132252	-4.81431	1.48e-06	18335	24
phylum	Bacteroidetes	phylum.Bacteroidetes.id.905	rs6794198	3	89304608	T	C	-0.0630205	0.0132651	-4.81421	1.48e-06	18324	24
phylum	Bacteroidetes	phylum.Bacteroidetes.id.905	rs35532963	3	89305396	G	C	-0.0630333	0.0132174	-4.81402	1.48e-06	18324	24
phylum	Bacteroidetes	phylum.Bacteroidetes.id.905	rs907713	3	89326479	C	A	-0.0634687	0.0133359	-4.82173	1.42e-06	18335	24
phylum	Bacteroidetes	phylum.Bacteroidetes.id.905	rs34046877	3	89304364	C	T	-0.0624083	0.0132465	-4.77405	1.81e-06	18324	24
phylum	Bacteroidetes	phylum.Bacteroidetes.id.905	rs2346324	3	89315917	G	A	-0.0629871	0.0132265	-4.80614	1.54e-06	18335	24
phylum	Bacteroidetes	phylum.Bacteroidetes.id.905	rs11916939	3	89309406	A	G	-0.0629501	0.013244	-4.80091	1.58e-06	18335	24
phylum	Bacteroidetes	phylum.Bacteroidetes.id.905	rs71322864	3	89304244	A	C	-0.0627721	0.0132666	-4.79428	1.63e-06	18324	24
phylum	Bacteroidetes	phylum.Bacteroidetes.id.905	rs12496485	3	89325131	A	G	-0.0633535	0.013357	-4.80378	1.56e-06	18335	24
phylum	Bacteroidetes	phylum.Bacteroidetes.id.905	rs3946805	3	89316376	G	A	-0.0627648	0.013225	-4.79308	1.64e-06	18335	24
phylum	Bacteroidetes	phylum.Bacteroidetes.id.905	rs34922683	3	89319382	T	G	-0.0628796	0.0132471	-4.78965	1.67e-06	18335	24
phylum	Bacteroidetes	phylum.Bacteroidetes.id.905	rs13100590	3	89315816	C	T	-0.062614	0.0132266	-4.77806	1.77e-06	18335	24
phylum	Bacteroidetes	phylum.Bacteroidetes.id.905	rs2225529	13	70519922	T	C	-0.116517	0.0238681	-4.88131	1.05e-06	11342	16
phylum	Bacteroidetes	phylum.Bacteroidetes.id.905	rs17026821	3	89315614	C	T	-0.062529	0.0132266	-4.77209	1.82e-06	18335	24
phylum	Bacteroidetes	phylum.Bacteroidetes.id.905	rs35176045	3	89334464	T	C	-0.0622579	0.0132907	-4.75775	1.96e-06	18335	24
phylum	Bacteroidetes	phylum.Bacteroidetes.id.905	rs7338117	13	70522443	G	A	-0.116647	0.0238554	-4.88753	1.02e-06	11350	16
phylum	Bacteroidetes	phylum.Bacteroidetes.id.905	rs11871360	17	6460709	G	A	-0.203781	0.0441824	-4.78618	1.7e-06	3350	4
phylum	Bacteroidetes	phylum.Bacteroidetes.id.905	rs13060907	3	89292011	A	G	-0.0624127	0.0132758	-4.7585	1.95e-06	18333	24
phylum	Bacteroidetes	phylum.Bacteroidetes.id.905	rs17085738	13	70522595	G	T	-0.11665	0.0238501	-4.88306	1.04e-06	11350	16
phylum	Bacteroidetes	phylum.Bacteroidetes.id.905	rs17085746	13	70522661	G	A	-0.11665	0.0238501	-4.88306	1.04e-06	11350	16
phylum	Bacteroidetes	phylum.Bacteroidetes.id.905	rs4474577	13	70519698	A	G	-0.11934	0.0244015	-4.8737	1.1e-06	10869	15
phylum	Bacteroidetes	phylum.Bacteroidetes.id.905	rs73510178	13	70519253	A	G	-0.11519	0.0238661	-4.82935	1.37e-06	11350	16
phylum	Bacteroidetes	phylum.Bacteroidetes.id.905	rs2032750	2	53831026	T	C	-0.0510857	0.0106804	-4.78518	1.71e-06	17854	23
phylum	Bacteroidetes	phylum.Bacteroidetes.id.905	rs6777119	3	89315046	C	T	-0.0620486	0.0132269	-4.74058	2.13e-06	18335	24
phylum	Bacteroidetes	phylum.Bacteroidetes.id.905	rs17026797	3	89286083	T	G	-0.0623273	0.0132444	-4.75135	2.02e-06	18333	24
phylum	Bacteroidetes	phylum.Bacteroidetes.id.905	rs73510191	13	70520899	C	A	-0.116072	0.0236906	-4.84223	1.28e-06	11347	16
phylum	Bacteroidetes	phylum.Bacteroidetes.id.905	rs6791217	3	89297466	T	G	-0.0617927	0.0132868	-4.70979	2.48e-06	18333	24
phylum	Bacteroidetes	phylum.Bacteroidetes.id.905	rs13097740	3	89313541	A	G	-0.0612439	0.0132478	-4.70485	2.54e-06	18333	24
phylum	Bacteroidetes	phylum.Bacteroidetes.id.905	rs74090631	13	70520200	G	A	-0.114663	0.0238654	-4.79843	1.6e-06	11350	16
phylum	Bacteroidetes	phylum.Bacteroidetes.id.905	rs35665203	3	89334824	C	T	-0.0620532	0.0133536	-4.70894	2.49e-06	18335	24
phylum	Bacteroidetes	phylum.Bacteroidetes.id.905	rs60660711	13	70524336	A	G	-0.115267	0.0238148	-4.8229	1.41e-06	11348	16
phylum	Bacteroidetes	phylum.Bacteroidetes.id.905	rs60722059	13	70520090	G	A	-0.115077	0.0238653	-4.82135	1.43e-06	11350	16
phylum	Bacteroidetes	phylum.Bacteroidetes.id.905	rs61070599	13	70525139	T	C	-0.115326	0.0238508	-4.81176	1.5e-06	11350	16
phylum	Bacteroidetes	phylum.Bacteroidetes.id.905	rs56335733	13	70523638	T	C	-0.115564	0.0238501	-4.80793	1.52e-06	11350	16
phylum	Bacteroidetes	phylum.Bacteroidetes.id.905	rs1996068	3	89290305	G	A	-0.0615224	0.0132279	-4.69217	2.7e-06	18333	24
phylum	Bacteroidetes	phylum.Bacteroidetes.id.905	rs60475411	3	89305425	C	T	-0.0611438	0.0131951	-4.68063	2.86e-06	18324	24
phylum	Bacteroidetes	phylum.Bacteroidetes.id.905	rs60814075	13	70517877	T	C	-0.11421	0.0238614	-4.78178	1.74e-06	11350	16
phylum	Bacteroidetes	phylum.Bacteroidetes.id.905	rs73510184	13	70520305	T	C	-0.114663	0.0238654	-4.79843	1.6e-06	11350	16
phylum	Bacteroidetes	phylum.Bacteroidetes.id.905	rs7546249	1	176792690	T	A	-0.0569173	0.0118382	-4.82227	1.42e-06	18334	24
phylum	Bacteroidetes	phylum.Bacteroidetes.id.905	rs73512626	13	70526850	A	C	-0.114866	0.0238323	-4.79765	1.61e-06	11350	16
phylum	Bacteroidetes	phylum.Bacteroidetes.id.905	rs60869989	13	70525553	A	G	-0.114638	0.0238514	-4.79061	1.66e-06	11350	16
phylum	Bacteroidetes	phylum.Bacteroidetes.id.905	rs71322865	3	89313904	T	C	-0.0602966	0.013175	-4.66183	3.13e-06	18335	24
phylum	Bacteroidetes	phylum.Bacteroidetes.id.905	rs7337151	13	70521955	C	A	-0.114401	0.0238657	-4.78485	1.71e-06	11350	16
phylum	Bacteroidetes	phylum.Bacteroidetes.id.905	rs74090626	13	70518842	G	A	-0.114293	0.0238638	-4.78249	1.73e-06	11350	16
phylum	Bacteroidetes	phylum.Bacteroidetes.id.905	rs34986288	3	89334362	A	G	-0.0615436	0.0135284	-4.64603	3.38e-06	18330	24
phylum	Bacteroidetes	phylum.Bacteroidetes.id.905	rs61289215	13	70524468	T	C	-0.11458	0.0238513	-4.77373	1.81e-06	11350	16
phylum	Bacteroidetes	phylum.Bacteroidetes.id.905	rs7320487	13	70513774	C	T	-0.113522	0.0238549	-4.76847	1.86e-06	11350	16
phylum	Bacteroidetes	phylum.Bacteroidetes.id.905	rs1014718	1	176802974	A	G	-0.0566303	0.0119054	-4.7661	1.88e-06	18335	24
phylum	Bacteroidetes	phylum.Bacteroidetes.id.905	rs7319197	13	70513882	G	A	-0.113504	0.0238492	-4.76847	1.86e-06	11350	16
phylum	Bacteroidetes	phylum.Bacteroidetes.id.905	rs73846124	3	89334803	A	G	-0.0606926	0.0132979	-4.64008	3.48e-06	18335	24
phylum	Bacteroidetes	phylum.Bacteroidetes.id.905	rs7491419	13	70521407	G	T	-0.113942	0.0238663	-4.76078	1.93e-06	11350	16
phylum	Bacteroidetes	phylum.Bacteroidetes.id.905	rs60954548	13	70530659	G	A	-0.113979	0.0238325	-4.75249	2.01e-06	11350	16
phylum	Bacteroidetes	phylum.Bacteroidetes.id.905	rs75808613	13	70519401	A	G	-0.113366	0.0238644	-4.74165	2.12e-06	11350	16
phylum	Bacteroidetes	phylum.Bacteroidetes.id.905	rs78745799	13	70519308	T	G	-0.113366	0.0238644	-4.74165	2.12e-06	11350	16
phylum	Bacteroidetes	phylum.Bacteroidetes.id.905	rs17085765	13	70530725	C	G	-0.113225	0.0238332	-4.71807	2.38e-06	11350	16
phylum	Bacteroidetes	phylum.Bacteroidetes.id.905	rs17085756	13	70530535	A	G	-0.11346	0.023833	-4.73287	2.21e-06	11350	16
phylum	Bacteroidetes	phylum.Bacteroidetes.id.905	rs1888900	13	70513262	C	T	-0.114084	0.0236825	-4.75837	1.95e-06	11350	16
phylum	Bacteroidetes	phylum.Bacteroidetes.id.905	rs17085776	13	70530900	G	A	-0.113508	0.0238305	-4.73059	2.24e-06	11350	16
phylum	Bacteroidetes	phylum.Bacteroidetes.id.905	rs2183908	13	70517106	C	T	-0.112481	0.0238627	-4.72549	2.3e-06	11350	16
phylum	Bacteroidetes	phylum.Bacteroidetes.id.905	rs1555070	1	176772958	T	C	-0.0560772	0.0118824	-4.73059	2.24e-06	18330	24
phylum	Bacteroidetes	phylum.Bacteroidetes.id.905	rs74090642	13	70523892	G	A	-0.113369	0.0238517	-4.72076	2.35e-06	11350	16
phylum	Bacteroidetes	phylum.Bacteroidetes.id.905	rs17085809	13	70532016	G	A	-0.113698	0.0238224	-4.75864	1.95e-06	11350	16
phylum	Bacteroidetes	phylum.Bacteroidetes.id.905	rs73510192	13	70520953	C	T	-0.11272	0.0241829	-4.67993	2.87e-06	10869	15
phylum	Bacteroidetes	phylum.Bacteroidetes.id.905	rs17085785	13	70531223	T	C	-0.11294	0.023831	-4.71424	2.43e-06	11350	16
phylum	Bacteroidetes	phylum.Bacteroidetes.id.905	rs13291169	9	116888284	C	G	0.0700929	0.0148756	4.69935	2.61e-06	17514	23
phylum	Bacteroidetes	phylum.Bacteroidetes.id.905	rs1022523	1	176788394	G	A	-0.0561858	0.0118509	-4.75384	2e-06	18334	24
phylum	Bacteroidetes	phylum.Bacteroidetes.id.905	rs2138406	2	228475013	T	G	0.057997	0.013164	4.45534	8.38e-06	18334	24
phylum	Bacteroidetes	phylum.Bacteroidetes.id.905	rs17085791	13	70531600	C	G	-0.112107	0.0238231	-4.68933	2.74e-06	11350	16
phylum	Bacteroidetes	phylum.Bacteroidetes.id.905	rs13291434	9	116888634	T	C	0.0705818	0.014978	4.66987	3.01e-06	17401	22
phylum	Bacteroidetes	phylum.Bacteroidetes.id.905	rs2875575	13	70513244	C	G	-0.112261	0.0237024	-4.67899	2.88e-06	11350	16
phylum	Bacteroidetes	phylum.Bacteroidetes.id.905	rs59082732	13	70532600	G	T	-0.113232	0.0238276	-4.71265	2.45e-06	11350	16
phylum	Bacteroidetes	phylum.Bacteroidetes.id.905	rs73510188	13	70520688	A	G	-0.111373	0.0241837	-4.63154	3.63e-06	10869	15
phylum	Bacteroidetes	phylum.Bacteroidetes.id.905	rs12486971	3	89325083	C	T	-0.0610011	0.013616	-4.55473	5.25e-06	18328	24
phylum	Bacteroidetes	phylum.Bacteroidetes.id.905	rs1325597	1	176772360	T	G	-0.0552744	0.0118871	-4.66742	3.05e-06	18335	24
phylum	Bacteroidetes	phylum.Bacteroidetes.id.905	rs1888899	13	70513238	T	C	-0.112836	0.0236962	-4.69264	2.7e-06	11350	16
phylum	Bacteroidetes	phylum.Bacteroidetes.id.905	rs7857688	9	116887845	A	G	0.0649028	0.0140606	4.63021	3.65e-06	17524	23
phylum	Bacteroidetes	phylum.Bacteroidetes.id.905	rs7157380	14	59338832	C	G	0.0976108	0.0212844	4.66199	3.13e-06	17298	21
phylum	Bacteroidetes	phylum.Bacteroidetes.id.905	rs17343978	22	27433885	A	C	-0.0556041	0.0120272	-4.48696	7.22e-06	18335	24
phylum	Bacteroidetes	phylum.Bacteroidetes.id.905	rs73510190	13	70520722	C	G	-0.111373	0.0241837	-4.63154	3.63e-06	10869	15
phylum	Bacteroidetes	phylum.Bacteroidetes.id.905	rs929878	16	74290641	C	T	-0.0540001	0.0121526	-4.50907	6.51e-06	18335	24
phylum	Bacteroidetes	phylum.Bacteroidetes.id.905	rs73975618	17	6462820	G	A	-0.189263	0.0428023	-4.50066	6.77e-06	3350	4
phylum	Bacteroidetes	phylum.Bacteroidetes.id.905	rs72706335	1	157495438	T	C	-0.223193	0.0493382	-4.48974	7.13e-06	3820	4
phylum	Bacteroidetes	phylum.Bacteroidetes.id.905	rs7999780	13	24963729	G	A	0.0543635	0.0124067	4.42901	9.47e-06	18325	24
phylum	Bacteroidetes	phylum.Bacteroidetes.id.905	rs79037	22	27433179	A	G	-0.0549658	0.0120255	-4.43683	9.13e-06	18335	24
phylum	Bacteroidetes	phylum.Bacteroidetes.id.905	rs6586324	21	43942135	T	C	0.0477792	0.0105437	4.48275	7.37e-06	18332	24
phylum	Bacteroidetes	phylum.Bacteroidetes.id.905	rs62531359	8	70916181	T	G	0.0657788	0.0149886	4.45414	8.42e-06	18321	24
phylum	Bacteroidetes	phylum.Bacteroidetes.id.905	rs34380401	3	89334817	C	T	-0.0593139	0.013613	-4.42621	9.59e-06	18328	24
phylum	Bacteroidetes	phylum.Bacteroidetes.id.905	rs62575403	9	136493820	C	T	0.145424	0.0311079	4.67361	2.96e-06	9669	12
phylum	Bacteroidetes	phylum.Bacteroidetes.id.905	rs2418267	9	116890596	A	G	0.0612196	0.0135613	4.52474	6.05e-06	17524	23
phylum	Bacteroidetes	phylum.Bacteroidetes.id.905	rs1808630	9	116903788	T	C	0.0684355	0.0153385	4.43496	9.21e-06	17406	22
phylum	Bacteroidetes	phylum.Bacteroidetes.id.905	rs1365795	14	59307933	C	T	0.0904191	0.020312	4.49864	6.84e-06	17299	21
phylum	Cyanobacteria	phylum.Cyanobacteria.id.1500	rs61972390	13	100566758	T	C	0.107346	0.0242469	4.4372	9.11e-06	6486	22
phylum	Cyanobacteria	phylum.Cyanobacteria.id.1500	rs900188	3	14307483	G	A	-0.137807	0.0268031	-5.13142	2.88e-07	6921	23
phylum	Cyanobacteria	phylum.Cyanobacteria.id.1500	rs2005426	3	14308119	A	C	-0.139246	0.026887	-5.15994	2.47e-07	6918	23
phylum	Cyanobacteria	phylum.Cyanobacteria.id.1500	rs789068	18	1008239	G	A	-0.111385	0.0212922	-5.24395	1.57e-07	7110	24
phylum	Cyanobacteria	phylum.Cyanobacteria.id.1500	rs789069	18	1008278	A	C	-0.110945	0.0213262	-5.2124	1.86e-07	7110	24
phylum	Cyanobacteria	phylum.Cyanobacteria.id.1500	rs9864379	3	14306949	T	C	-0.138933	0.0268045	-5.19626	2.03e-07	6922	23
phylum	Cyanobacteria	phylum.Cyanobacteria.id.1500	rs789067	18	1007931	T	C	-0.110961	0.0212991	-5.22126	1.78e-07	7108	24
phylum	Cyanobacteria	phylum.Cyanobacteria.id.1500	rs9830438	3	14306999	C	A	-0.138247	0.026802	-5.1721	2.31e-07	6922	23
phylum	Cyanobacteria	phylum.Cyanobacteria.id.1500	rs9883109	3	14306171	C	T	-0.125516	0.0267241	-4.71854	2.38e-06	6922	23
phylum	Cyanobacteria	phylum.Cyanobacteria.id.1500	rs789063	18	1006470	G	A	-0.105627	0.0207518	-5.03496	4.78e-07	7118	24
phylum	Cyanobacteria	phylum.Cyanobacteria.id.1500	rs67057512	18	967298	A	G	-0.107972	0.0213902	-4.97087	6.67e-07	7115	24
phylum	Cyanobacteria	phylum.Cyanobacteria.id.1500	rs66464540	18	986153	A	G	-0.104443	0.0209529	-4.90539	9.32e-07	7110	24
phylum	Cyanobacteria	phylum.Cyanobacteria.id.1500	rs789073	18	1008431	A	G	-0.102031	0.0207748	-4.86719	1.13e-06	7117	24
phylum	Cyanobacteria	phylum.Cyanobacteria.id.1500	rs9864035	3	14306561	A	G	-0.129266	0.0267885	-4.84227	1.28e-06	6920	23
phylum	Cyanobacteria	phylum.Cyanobacteria.id.1500	rs76531781	7	21647735	T	C	-0.231868	0.0493393	-4.67967	2.87e-06	3658	10
phylum	Cyanobacteria	phylum.Cyanobacteria.id.1500	rs789061	18	1003316	A	G	-0.101945	0.0207631	-4.83135	1.36e-06	7117	24
phylum	Cyanobacteria	phylum.Cyanobacteria.id.1500	rs12493406	3	14280171	T	C	-0.126845	0.0267642	-4.65684	3.21e-06	6922	23
phylum	Cyanobacteria	phylum.Cyanobacteria.id.1500	rs13062781	3	14268744	A	G	-0.12077	0.0260215	-4.6922	2.7e-06	6919	23
phylum	Cyanobacteria	phylum.Cyanobacteria.id.1500	rs6773199	3	14268381	A	G	-0.123572	0.0262531	-4.68874	2.75e-06	6920	23
phylum	Cyanobacteria	phylum.Cyanobacteria.id.1500	rs12486770	3	14283539	A	T	-0.126087	0.0267681	-4.62919	3.67e-06	6922	23
phylum	Cyanobacteria	phylum.Cyanobacteria.id.1500	rs145461062	18	968827	T	C	-0.100155	0.0213654	-4.61222	3.98e-06	7116	24
phylum	Cyanobacteria	phylum.Cyanobacteria.id.1500	rs62231951	3	14282488	T	A	-0.125894	0.0267628	-4.62387	3.77e-06	6922	23
phylum	Cyanobacteria	phylum.Cyanobacteria.id.1500	rs6442436	3	14298628	T	C	-0.122577	0.0266881	-4.61429	3.94e-06	6921	23
phylum	Cyanobacteria	phylum.Cyanobacteria.id.1500	rs6780959	3	14299101	G	A	-0.122309	0.0266891	-4.60954	4.04e-06	6921	23
phylum	Cyanobacteria	phylum.Cyanobacteria.id.1500	rs9748924	18	969396	T	C	-0.100378	0.0213622	-4.62354	3.77e-06	7116	24
phylum	Cyanobacteria	phylum.Cyanobacteria.id.1500	rs1010755	3	14301173	T	C	-0.122142	0.0266711	-4.59888	4.25e-06	6922	23
phylum	Cyanobacteria	phylum.Cyanobacteria.id.1500	rs13072505	3	14305836	G	A	-0.12219	0.026682	-4.60521	4.12e-06	6922	23
phylum	Cyanobacteria	phylum.Cyanobacteria.id.1500	rs10510427	3	14287703	A	G	-0.122367	0.0264711	-4.53776	5.69e-06	6922	23
phylum	Cyanobacteria	phylum.Cyanobacteria.id.1500	rs9863760	3	14306519	T	C	-0.121297	0.026063	-4.65888	3.18e-06	6921	23
phylum	Cyanobacteria	phylum.Cyanobacteria.id.1500	rs7148504	14	100168298	G	T	0.0800404	0.0176621	4.50543	6.62e-06	7118	24
phylum	Cyanobacteria	phylum.Cyanobacteria.id.1500	rs17039205	3	14303081	G	A	-0.121462	0.0266937	-4.58637	4.51e-06	6922	23
phylum	Cyanobacteria	phylum.Cyanobacteria.id.1500	rs17039208	3	14303190	C	T	-0.121053	0.0266818	-4.57362	4.79e-06	6922	23
phylum	Cyanobacteria	phylum.Cyanobacteria.id.1500	rs13095126	3	14305670	C	T	-0.121293	0.0266861	-4.56499	5e-06	6922	23
phylum	Cyanobacteria	phylum.Cyanobacteria.id.1500	rs13072444	3	14305584	A	G	-0.121203	0.0266862	-4.56188	5.07e-06	6922	23
phylum	Cyanobacteria	phylum.Cyanobacteria.id.1500	rs584122	6	48288456	C	T	-0.151774	0.0326827	-4.59986	4.23e-06	6922	23
phylum	Cyanobacteria	phylum.Cyanobacteria.id.1500	rs13072729	3	14296762	C	T	-0.121508	0.0267118	-4.54874	5.4e-06	6920	23
phylum	Cyanobacteria	phylum.Cyanobacteria.id.1500	rs13098772	3	14290362	A	C	-0.122577	0.0267221	-4.5467	5.45e-06	6920	23
phylum	Cyanobacteria	phylum.Cyanobacteria.id.1500	rs2314810	17	26104110	C	G	-0.218257	0.0464571	-4.59888	4.25e-06	3934	13
phylum	Cyanobacteria	phylum.Cyanobacteria.id.1500	rs13072359	3	14305775	C	A	-0.12061	0.0266851	-4.53757	5.69e-06	6922	23
phylum	Cyanobacteria	phylum.Cyanobacteria.id.1500	rs13088024	3	14304191	A	T	-0.120258	0.0266875	-4.53014	5.89e-06	6922	23
phylum	Cyanobacteria	phylum.Cyanobacteria.id.1500	rs1567601	18	1009630	A	T	-0.0992537	0.0216541	-4.53855	5.66e-06	6682	23
phylum	Cyanobacteria	phylum.Cyanobacteria.id.1500	rs12714903	3	14305088	T	C	-0.120035	0.0266913	-4.52378	6.07e-06	6922	23
phylum	Cyanobacteria	phylum.Cyanobacteria.id.1500	rs13060131	3	14303491	T	C	-0.12004	0.0266884	-4.52372	6.08e-06	6922	23
phylum	Cyanobacteria	phylum.Cyanobacteria.id.1500	rs12714902	3	14304881	A	G	-0.120053	0.0266887	-4.5235	6.08e-06	6922	23
phylum	Cyanobacteria	phylum.Cyanobacteria.id.1500	rs12714900	3	14304748	T	G	-0.119935	0.0266875	-4.52039	6.17e-06	6922	23
phylum	Cyanobacteria	phylum.Cyanobacteria.id.1500	rs615396	6	48282842	G	A	-0.149466	0.0326806	-4.55222	5.31e-06	6922	23
phylum	Cyanobacteria	phylum.Cyanobacteria.id.1500	rs13072044	3	14305341	T	G	-0.122099	0.0273685	-4.49707	6.89e-06	6486	22
phylum	Cyanobacteria	phylum.Cyanobacteria.id.1500	rs12491989	3	14303744	G	C	-0.119961	0.026743	-4.49753	6.87e-06	6922	23
phylum	Cyanobacteria	phylum.Cyanobacteria.id.1500	rs2553290	4	37842537	A	T	0.0962131	0.0202617	4.63247	3.61e-06	7113	24
phylum	Cyanobacteria	phylum.Cyanobacteria.id.1500	rs4407129	18	1012292	T	C	-0.0955937	0.0207742	-4.53372	5.8e-06	7118	24
phylum	Cyanobacteria	phylum.Cyanobacteria.id.1500	rs4494631	18	1012105	G	A	-0.0953026	0.0207693	-4.52702	5.98e-06	7117	24
phylum	Cyanobacteria	phylum.Cyanobacteria.id.1500	rs545090	6	48282542	C	T	-0.148533	0.0326808	-4.51952	6.2e-06	6922	23
phylum	Cyanobacteria	phylum.Cyanobacteria.id.1500	rs616178	6	48282957	A	C	-0.148107	0.0326814	-4.5113	6.44e-06	6922	23
phylum	Cyanobacteria	phylum.Cyanobacteria.id.1500	rs7644367	3	14302318	A	G	-0.117582	0.0266792	-4.44049	8.98e-06	6922	23
phylum	Cyanobacteria	phylum.Cyanobacteria.id.1500	rs789050	18	979121	A	G	-0.0965321	0.0213263	-4.44622	8.74e-06	7113	24
phylum	Cyanobacteria	phylum.Cyanobacteria.id.1500	rs9832125	3	14270680	T	C	-0.112873	0.0258774	-4.45861	8.25e-06	6921	23
phylum	Cyanobacteria	phylum.Cyanobacteria.id.1500	rs2608306	4	37842254	G	A	0.0945065	0.0202562	4.5499	5.37e-06	7118	24
phylum	Cyanobacteria	phylum.Cyanobacteria.id.1500	rs2608309	4	37837218	A	G	0.0944305	0.0202736	4.54197	5.57e-06	7118	24
phylum	Cyanobacteria	phylum.Cyanobacteria.id.1500	rs12555298	9	110489551	G	A	0.0974327	0.0219351	4.46289	8.09e-06	7096	23
phylum	Cyanobacteria	phylum.Cyanobacteria.id.1500	rs2553291	4	37837065	G	A	0.0944378	0.0202733	4.54453	5.51e-06	7118	24
phylum	Cyanobacteria	phylum.Cyanobacteria.id.1500	rs2714559	4	37841942	C	T	0.0942181	0.0202508	4.54121	5.59e-06	7118	24
phylum	Cyanobacteria	phylum.Cyanobacteria.id.1500	rs13084677	3	14270543	T	A	-0.112043	0.0258772	-4.42957	9.44e-06	6921	23
phylum	Cyanobacteria	phylum.Cyanobacteria.id.1500	rs2714557	4	37836621	T	A	0.0942197	0.0202716	4.53212	5.84e-06	7118	24
phylum	Cyanobacteria	phylum.Cyanobacteria.id.1500	rs2608308	4	37837258	A	G	0.0938412	0.0202734	4.51313	6.39e-06	7118	24
phylum	Cyanobacteria	phylum.Cyanobacteria.id.1500	rs2261414	4	37841430	T	C	0.0932818	0.0202584	4.49026	7.11e-06	7118	24
phylum	Cyanobacteria	phylum.Cyanobacteria.id.1500	rs2714556	4	37837567	C	T	0.092598	0.020281	4.45519	8.38e-06	7118	24
phylum	Cyanobacteria	phylum.Cyanobacteria.id.1500	rs3752683	4	37836302	C	T	0.0927303	0.0202732	4.46078	8.17e-06	7118	24
phylum	Cyanobacteria	phylum.Cyanobacteria.id.1500	rs2714558	4	37840884	C	G	0.0927016	0.020259	4.45882	8.24e-06	7118	24
phylum	Cyanobacteria	phylum.Cyanobacteria.id.1500	rs2608307	4	37838237	T	C	0.0922596	0.020275	4.43782	9.09e-06	7118	24
phylum	Cyanobacteria	phylum.Cyanobacteria.id.1500	rs2585223	15	100880888	T	C	0.111364	0.0247743	4.44334	8.86e-06	6911	23
phylum	Cyanobacteria	phylum.Cyanobacteria.id.1500	rs2714554	4	37838383	T	C	0.09188	0.020276	4.41746	9.99e-06	7118	24
phylum	Euryarchaeota	phylum.Euryarchaeota.id.55	rs9594528	13	41926502	G	A	0.195271	0.043676	4.43129	9.37e-06	3664	16
phylum	Euryarchaeota	phylum.Euryarchaeota.id.55	rs58106718	3	15058403	T	A	-0.182018	0.0406022	-4.43023	9.41e-06	3546	15
phylum	Euryarchaeota	phylum.Euryarchaeota.id.55	rs56001610	3	15022743	A	G	-0.185902	0.0410925	-4.41807	9.96e-06	3544	15
phylum	Euryarchaeota	phylum.Euryarchaeota.id.55	rs62241845	3	15023497	A	T	-0.185998	0.041091	-4.41807	9.96e-06	3544	15
phylum	Euryarchaeota	phylum.Euryarchaeota.id.55	rs62241844	3	15023392	C	G	-0.185998	0.041091	-4.41807	9.96e-06	3544	15
phylum	Euryarchaeota	phylum.Euryarchaeota.id.55	rs7601415	2	125437944	A	T	-0.114447	0.023031	-4.91297	8.97e-07	3858	17
phylum	Euryarchaeota	phylum.Euryarchaeota.id.55	rs10202904	2	125440268	T	G	-0.115986	0.0230271	-4.98523	6.19e-07	3861	17
phylum	Euryarchaeota	phylum.Euryarchaeota.id.55	rs1869500	2	125437070	C	A	-0.113943	0.0230304	-4.89423	9.87e-07	3858	17
phylum	Euryarchaeota	phylum.Euryarchaeota.id.55	rs76029318	13	41963791	T	C	0.214866	0.0438442	4.88274	1.05e-06	3660	16
phylum	Euryarchaeota	phylum.Euryarchaeota.id.55	rs73457427	13	41963968	A	G	0.212931	0.043791	4.84594	1.26e-06	3660	16
phylum	Euryarchaeota	phylum.Euryarchaeota.id.55	rs4848970	2	125446588	T	G	0.114783	0.0238926	4.81047	1.51e-06	3862	17
phylum	Euryarchaeota	phylum.Euryarchaeota.id.55	rs9532770	13	41849721	C	T	0.126343	0.0271155	4.62523	3.74e-06	3483	16
phylum	Euryarchaeota	phylum.Euryarchaeota.id.55	rs9594530	13	41962188	C	T	0.210776	0.0437671	4.79811	1.6e-06	3661	16
phylum	Euryarchaeota	phylum.Euryarchaeota.id.55	rs11147839	13	41955162	A	G	0.210756	0.0436877	4.78008	1.75e-06	3662	16
phylum	Euryarchaeota	phylum.Euryarchaeota.id.55	rs3923545	13	41961665	C	G	0.20854	0.0436841	4.76633	1.88e-06	3661	16
phylum	Euryarchaeota	phylum.Euryarchaeota.id.55	rs73457410	13	41956181	A	G	0.208001	0.0428474	4.71891	2.37e-06	3661	16
phylum	Euryarchaeota	phylum.Euryarchaeota.id.55	rs73031978	3	15019595	C	G	-0.197523	0.0414497	-4.68935	2.74e-06	3501	14
phylum	Euryarchaeota	phylum.Euryarchaeota.id.55	rs12711690	2	125434310	A	G	-0.108131	0.0230363	-4.64238	3.44e-06	3857	17
phylum	Euryarchaeota	phylum.Euryarchaeota.id.55	rs56209241	3	15006272	A	G	-0.193769	0.0415348	-4.57056	4.86e-06	3501	14
phylum	Euryarchaeota	phylum.Euryarchaeota.id.55	rs62241836	3	15019689	T	C	-0.19381	0.0411463	-4.6239	3.77e-06	3544	15
phylum	Euryarchaeota	phylum.Euryarchaeota.id.55	rs62241835	3	15013348	G	T	-0.193943	0.0410677	-4.62291	3.78e-06	3544	15
phylum	Euryarchaeota	phylum.Euryarchaeota.id.55	rs9942108	3	15015333	A	G	-0.19369	0.0413169	-4.61085	4.01e-06	3503	14
phylum	Euryarchaeota	phylum.Euryarchaeota.id.55	rs34928225	6	146840876	T	C	0.19977	0.0425421	4.59483	4.33e-06	3483	16
phylum	Euryarchaeota	phylum.Euryarchaeota.id.55	rs7635189	3	15591607	G	A	0.119983	0.0259356	4.58066	4.64e-06	3483	16
phylum	Euryarchaeota	phylum.Euryarchaeota.id.55	rs77658038	6	16284785	A	C	-0.160157	0.0340856	-4.57535	4.75e-06	3810	16
phylum	Euryarchaeota	phylum.Euryarchaeota.id.55	rs62240385	3	15051223	G	T	-0.19163	0.0411582	-4.57101	4.85e-06	3503	14
phylum	Euryarchaeota	phylum.Euryarchaeota.id.55	rs62241834	3	15012512	T	G	-0.192348	0.041203	-4.56191	5.07e-06	3544	15
phylum	Euryarchaeota	phylum.Euryarchaeota.id.55	rs894996	4	104418307	C	A	0.203577	0.0440033	4.55984	5.12e-06	3746	16
phylum	Euryarchaeota	phylum.Euryarchaeota.id.55	rs56131665	5	178160975	G	A	0.176759	0.0385787	4.55239	5.3e-06	3736	16
phylum	Euryarchaeota	phylum.Euryarchaeota.id.55	rs45498998	21	27368994	G	A	-0.131882	0.029229	-4.55158	5.32e-06	3850	17
phylum	Euryarchaeota	phylum.Euryarchaeota.id.55	rs41288287	13	41949961	T	C	0.200641	0.0435846	4.54916	5.39e-06	3664	16
phylum	Euryarchaeota	phylum.Euryarchaeota.id.55	rs6541968	2	125432533	C	T	-0.105813	0.0230249	-4.54842	5.41e-06	3864	17
phylum	Euryarchaeota	phylum.Euryarchaeota.id.55	rs6784384	3	15049536	A	G	-0.187146	0.0406089	-4.54601	5.47e-06	3546	15
phylum	Euryarchaeota	phylum.Euryarchaeota.id.55	rs6776814	3	15053083	T	C	-0.184815	0.0403828	-4.48985	7.13e-06	3546	15
phylum	Euryarchaeota	phylum.Euryarchaeota.id.55	rs62240384	3	15049889	T	C	-0.18672	0.0406064	-4.5365	5.72e-06	3546	15
phylum	Euryarchaeota	phylum.Euryarchaeota.id.55	rs62240373	3	15024811	A	G	-0.190334	0.0411358	-4.52888	5.93e-06	3544	15
phylum	Euryarchaeota	phylum.Euryarchaeota.id.55	rs9942109	3	15015341	A	G	-0.189536	0.0411283	-4.52445	6.06e-06	3544	15
phylum	Euryarchaeota	phylum.Euryarchaeota.id.55	rs10206171	2	125447191	T	C	-0.112438	0.0247322	-4.50696	6.58e-06	3483	16
phylum	Euryarchaeota	phylum.Euryarchaeota.id.55	rs4848258	2	125446861	T	A	-0.104877	0.0230384	-4.50555	6.62e-06	3861	17
phylum	Euryarchaeota	phylum.Euryarchaeota.id.55	rs73475126	13	41935969	G	T	0.19936	0.0441508	4.49708	6.89e-06	3546	15
phylum	Euryarchaeota	phylum.Euryarchaeota.id.55	rs62241832	3	15006309	A	G	-0.188029	0.0412352	-4.45878	8.24e-06	3544	15
phylum	Euryarchaeota	phylum.Euryarchaeota.id.55	rs7015093	8	58018853	G	A	-0.118111	0.0264389	-4.48773	7.2e-06	3855	17
phylum	Euryarchaeota	phylum.Euryarchaeota.id.55	rs9477075	6	16270128	A	G	-0.154645	0.0332821	-4.47635	7.59e-06	3863	17
phylum	Euryarchaeota	phylum.Euryarchaeota.id.55	rs62240388	3	15059784	G	A	-0.186817	0.0411098	-4.47545	7.62e-06	3503	14
phylum	Euryarchaeota	phylum.Euryarchaeota.id.55	rs62240380	3	15038202	T	C	-0.183973	0.0405721	-4.47538	7.63e-06	3546	15
phylum	Euryarchaeota	phylum.Euryarchaeota.id.55	rs45567540	21	27368761	C	G	-0.129538	0.0292475	-4.47274	7.72e-06	3852	17
phylum	Euryarchaeota	phylum.Euryarchaeota.id.55	rs11022995	11	13893667	G	A	-0.10373	0.0228889	-4.47253	7.73e-06	3864	17
phylum	Euryarchaeota	phylum.Euryarchaeota.id.55	rs6508769	19	28827760	T	C	0.150529	0.0337091	4.4619	8.12e-06	3483	16
phylum	Euryarchaeota	phylum.Euryarchaeota.id.55	rs9594529	13	41931863	G	A	0.197181	0.0442072	4.45567	8.36e-06	3546	15
phylum	Euryarchaeota	phylum.Euryarchaeota.id.55	rs74599069	4	104422283	A	C	0.218452	0.0485737	4.44675	8.72e-06	3386	12
phylum	Euryarchaeota	phylum.Euryarchaeota.id.55	rs7635580	3	15056858	A	G	-0.18483	0.0408627	-4.44001	9e-06	3546	15
phylum	Euryarchaeota	phylum.Euryarchaeota.id.55	rs12155661	8	58016276	T	C	-0.116771	0.0264417	-4.43617	9.16e-06	3855	17
phylum	Euryarchaeota	phylum.Euryarchaeota.id.55	rs6064552	20	56042866	T	C	-0.123612	0.0275749	-4.43197	9.34e-06	3775	15
phylum	Firmicutes	phylum.Firmicutes.id.1672	rs3792064	2	231678413	G	A	0.0897349	0.0182532	4.96828	6.75e-07	17812	23
phylum	Firmicutes	phylum.Firmicutes.id.1672	rs11683620	2	231646203	G	A	0.0839343	0.0181185	4.65029	3.31e-06	17816	23
phylum	Firmicutes	phylum.Firmicutes.id.1672	rs10209007	2	231676041	G	C	0.0892974	0.0182435	4.95064	7.4e-07	17812	23
phylum	Firmicutes	phylum.Firmicutes.id.1672	rs3792068	2	231673225	G	A	0.0870653	0.0182421	4.83132	1.36e-06	17812	23
phylum	Firmicutes	phylum.Firmicutes.id.1672	rs2009919	17	11780026	T	C	0.0536457	0.0106294	5.02835	4.95e-07	17859	23
phylum	Firmicutes	phylum.Firmicutes.id.1672	rs28814056	2	231667381	C	G	0.086242	0.0181887	4.78978	1.67e-06	17814	23
phylum	Firmicutes	phylum.Firmicutes.id.1672	rs112334273	21	40703251	G	A	0.0627459	0.0127415	4.90665	9.26e-07	18217	23
phylum	Firmicutes	phylum.Firmicutes.id.1672	rs13386595	2	231670910	G	A	0.0851081	0.0182235	4.72626	2.29e-06	17813	23
phylum	Firmicutes	phylum.Firmicutes.id.1672	rs13421739	2	116724915	C	G	0.0943944	0.0179641	4.75891	1.95e-06	18340	24
phylum	Firmicutes	phylum.Firmicutes.id.1672	rs58181266	2	231638483	A	G	0.0827592	0.018116	4.62719	3.71e-06	17817	23
phylum	Firmicutes	phylum.Firmicutes.id.1672	rs113037048	2	231650654	T	C	0.0823245	0.0181358	4.57224	4.83e-06	17817	23
phylum	Firmicutes	phylum.Firmicutes.id.1672	rs6436974	2	231664527	A	G	0.0833439	0.0181614	4.63472	3.57e-06	17817	23
phylum	Firmicutes	phylum.Firmicutes.id.1672	rs6436973	2	231659779	G	C	0.0826766	0.018125	4.59717	4.28e-06	17817	23
phylum	Firmicutes	phylum.Firmicutes.id.1672	rs7601602	2	231649894	G	A	0.0821022	0.0181292	4.54235	5.56e-06	17815	23
phylum	Firmicutes	phylum.Firmicutes.id.1672	rs13411251	2	231586340	G	T	0.0833645	0.018195	4.60762	4.07e-06	17817	23
phylum	Firmicutes	phylum.Firmicutes.id.1672	rs11690370	2	231637719	T	C	0.0825132	0.0181825	4.57196	4.83e-06	17817	23
phylum	Firmicutes	phylum.Firmicutes.id.1672	rs2273429	14	52494072	A	G	-0.0702112	0.0153063	-4.43371	9.26e-06	18337	24
phylum	Firmicutes	phylum.Firmicutes.id.1672	rs1968246	5	32670193	C	T	0.0497974	0.0106991	4.62716	3.71e-06	17745	22
phylum	Firmicutes	phylum.Firmicutes.id.1672	rs28651047	2	231592211	T	C	0.0831545	0.0181979	4.59421	4.34e-06	17817	23
phylum	Firmicutes	phylum.Firmicutes.id.1672	rs74905079	2	231645776	G	A	0.0814518	0.0181254	4.51071	6.46e-06	17816	23
phylum	Firmicutes	phylum.Firmicutes.id.1672	rs7975768	12	97374875	C	G	0.0512732	0.0109226	4.68316	2.82e-06	17859	23
phylum	Firmicutes	phylum.Firmicutes.id.1672	rs2332027	4	171672038	G	A	-0.0482656	0.0104823	-4.60903	4.05e-06	18340	24
phylum	Firmicutes	phylum.Firmicutes.id.1672	rs11689387	2	231654969	G	A	0.0817939	0.0181368	4.54631	5.46e-06	17817	23
phylum	Firmicutes	phylum.Firmicutes.id.1672	rs10164700	2	231592186	A	G	0.0823522	0.0181978	4.57127	4.85e-06	17817	23
phylum	Firmicutes	phylum.Firmicutes.id.1672	rs7247191	19	22899585	T	C	-0.0713033	0.0157424	-4.57638	4.73e-06	18340	24
phylum	Firmicutes	phylum.Firmicutes.id.1672	rs6711453	2	231594089	G	A	0.0822564	0.0182004	4.54269	5.55e-06	17817	23
phylum	Firmicutes	phylum.Firmicutes.id.1672	rs72771021	10	13841631	C	T	-0.141357	0.0308303	-4.55963	5.12e-06	9068	11
phylum	Firmicutes	phylum.Firmicutes.id.1672	rs9973480	2	231573384	C	A	0.0818592	0.0182721	4.4991	6.82e-06	17816	23
phylum	Firmicutes	phylum.Firmicutes.id.1672	rs3852931	20	54087963	C	T	-0.0482086	0.0105	-4.58564	4.53e-06	18260	23
phylum	Firmicutes	phylum.Firmicutes.id.1672	rs12554342	9	116840801	G	C	-0.0525703	0.0116908	-4.49959	6.81e-06	18332	24
phylum	Firmicutes	phylum.Firmicutes.id.1672	rs10169367	2	116716993	T	C	0.0924053	0.0179962	4.68634	2.78e-06	18340	24
phylum	Firmicutes	phylum.Firmicutes.id.1672	rs6752031	2	231596955	T	C	0.0817184	0.0181955	4.52075	6.16e-06	17817	23
phylum	Firmicutes	phylum.Firmicutes.id.1672	rs2220596	19	22855508	G	A	-0.0698654	0.0157791	-4.52213	6.12e-06	18340	24
phylum	Firmicutes	phylum.Firmicutes.id.1672	rs2547978	5	98020298	A	G	0.0465802	0.0105075	4.45047	8.57e-06	18338	24
phylum	Firmicutes	phylum.Firmicutes.id.1672	rs36111799	10	39136170	C	T	-0.0480708	0.0105429	-4.55759	5.17e-06	18226	23
phylum	Firmicutes	phylum.Firmicutes.id.1672	rs11108755	12	97371860	A	T	0.050452	0.01095	4.59575	4.31e-06	17859	23
phylum	Firmicutes	phylum.Firmicutes.id.1672	rs7593057	2	231660045	G	C	0.0806729	0.0181308	4.48249	7.38e-06	17817	23
phylum	Firmicutes	phylum.Firmicutes.id.1672	rs7557870	2	116767023	T	A	0.0987373	0.0187352	4.65343	3.26e-06	17859	23
phylum	Firmicutes	phylum.Firmicutes.id.1672	rs1374597	2	116733337	T	G	0.092607	0.0180082	4.64876	3.34e-06	18340	24
phylum	Firmicutes	phylum.Firmicutes.id.1672	rs72738886	5	35770550	T	C	0.0864609	0.0190398	4.47395	7.68e-06	16934	21
phylum	Firmicutes	phylum.Firmicutes.id.1672	rs4750583	10	15054765	A	G	0.0616007	0.0137936	4.53407	5.79e-06	16934	21
phylum	Firmicutes	phylum.Firmicutes.id.1672	rs6815608	4	152131744	T	C	0.0935765	0.0210869	4.48655	7.24e-06	16731	22
phylum	Firmicutes	phylum.Firmicutes.id.1672	rs10201035	2	116707255	T	C	0.0898755	0.0183794	4.57449	4.77e-06	18340	24
phylum	Firmicutes	phylum.Firmicutes.id.1672	rs1568247	2	231621236	A	G	0.0803128	0.0181788	4.45491	8.39e-06	17817	23
phylum	Firmicutes	phylum.Firmicutes.id.1672	rs10933355	2	231582196	A	G	0.0803954	0.0181955	4.45214	8.5e-06	17818	23
phylum	Firmicutes	phylum.Firmicutes.id.1672	rs7600092	2	116767295	T	C	0.0980952	0.0187386	4.60755	4.07e-06	17859	23
phylum	Firmicutes	phylum.Firmicutes.id.1672	rs12983973	19	22877838	A	G	-0.0691514	0.0157215	-4.46646	7.95e-06	18337	24
phylum	Firmicutes	phylum.Firmicutes.id.1672	rs8085381	18	29328305	G	A	0.0647291	0.0146219	4.44787	8.67e-06	18339	24
phylum	Firmicutes	phylum.Firmicutes.id.1672	NA	21	18567802	C	T	0.233491	0.050901	4.45178	8.52e-06	3501	8
phylum	Firmicutes	phylum.Firmicutes.id.1672	rs13401441	2	116768311	T	G	0.0974203	0.0187156	4.5924	4.38e-06	17859	23
phylum	Firmicutes	phylum.Firmicutes.id.1672	rs56199908	9	2801371	T	C	-0.186194	0.041051	-4.44802	8.67e-06	5618	10
phylum	Firmicutes	phylum.Firmicutes.id.1672	rs1963579	19	22819001	A	T	-0.0683229	0.0158206	-4.42419	9.68e-06	18340	24
phylum	Firmicutes	phylum.Firmicutes.id.1672	rs58880850	19	22854729	C	A	-0.0686447	0.0157821	-4.44226	8.9e-06	18340	24
phylum	Firmicutes	phylum.Firmicutes.id.1672	rs4289208	2	116737687	C	T	0.0914885	0.0180056	4.56508	4.99e-06	18339	24
phylum	Firmicutes	phylum.Firmicutes.id.1672	rs1984783	19	22819178	G	A	-0.0682604	0.0158189	-4.4206	9.84e-06	18340	24
phylum	Firmicutes	phylum.Firmicutes.id.1672	rs35393748	19	22859658	A	T	-0.0682011	0.015772	-4.41779	9.97e-06	18340	24
phylum	Firmicutes	phylum.Firmicutes.id.1672	rs8112095	19	22898919	A	G	-0.0689615	0.0157537	-4.42259	9.75e-06	18337	24
phylum	Firmicutes	phylum.Firmicutes.id.1672	rs13409228	2	116770829	A	G	0.0948976	0.0187385	4.45347	8.45e-06	17859	23
phylum	Firmicutes	phylum.Firmicutes.id.1672	rs3931771	19	22896820	G	A	-0.0691211	0.015755	-4.42793	9.51e-06	18336	24
phylum	Firmicutes	phylum.Firmicutes.id.1672	rs10183008	2	116738915	A	G	0.0905484	0.0180003	4.54083	5.6e-06	18339	24
phylum	Firmicutes	phylum.Firmicutes.id.1672	rs4933026	19	22874492	T	A	-0.0689059	0.0157395	-4.45396	8.43e-06	18336	24
phylum	Firmicutes	phylum.Firmicutes.id.1672	rs7573799	2	80141964	C	G	-0.0698446	0.0153935	-4.46381	8.05e-06	17859	23
phylum	Firmicutes	phylum.Firmicutes.id.1672	rs9730854	10	39112861	G	A	-0.0475295	0.0107142	-4.4337	9.26e-06	17745	22
phylum	Firmicutes	phylum.Firmicutes.id.1672	rs10189248	2	116716223	A	G	0.0892133	0.0180049	4.53335	5.81e-06	18340	24
phylum	Firmicutes	phylum.Firmicutes.id.1672	rs6814436	4	161507301	T	C	0.0680205	0.0150844	4.49971	6.8e-06	18336	24
phylum	Firmicutes	phylum.Firmicutes.id.1672	rs978023	2	116770618	A	T	0.0940983	0.0187529	4.42409	9.68e-06	17859	23
phylum	Lentisphaerae	phylum.Lentisphaerae.id.2238	rs73113483	3	6223568	T	A	-0.131681	0.0288503	-4.44489	8.79e-06	4723	22
phylum	Lentisphaerae	phylum.Lentisphaerae.id.2238	rs1363428	5	94708550	G	A	0.104458	0.0233936	4.41816	9.95e-06	4739	22
phylum	Lentisphaerae	phylum.Lentisphaerae.id.2238	rs2546105	5	94692439	A	T	0.106445	0.0234604	4.49312	7.02e-06	4739	22
phylum	Lentisphaerae	phylum.Lentisphaerae.id.2238	rs2031282	13	20687179	A	G	0.120412	0.0270263	4.53121	5.86e-06	4739	22
phylum	Lentisphaerae	phylum.Lentisphaerae.id.2238	rs77599476	20	61394262	A	G	0.229981	0.0479918	4.7635	1.9e-06	3726	14
phylum	Lentisphaerae	phylum.Lentisphaerae.id.2238	rs2825714	21	21023966	A	G	-0.138226	0.0289096	-4.81154	1.5e-06	4739	22
phylum	Lentisphaerae	phylum.Lentisphaerae.id.2238	rs11770843	7	146795379	C	T	0.111896	0.0234776	4.86612	1.14e-06	4709	21
phylum	Lentisphaerae	phylum.Lentisphaerae.id.2238	rs112022900	20	61393859	A	G	0.218168	0.046109	4.68374	2.82e-06	4096	15
phylum	Lentisphaerae	phylum.Lentisphaerae.id.2238	rs62570196	9	111086170	C	T	-0.217203	0.0439621	-4.89875	9.64e-07	3716	15
phylum	Lentisphaerae	phylum.Lentisphaerae.id.2238	rs72640280	1	11943792	A	G	0.220185	0.0485947	4.55688	5.19e-06	3820	16
phylum	Lentisphaerae	phylum.Lentisphaerae.id.2238	rs6951588	7	146812673	C	T	0.107004	0.023203	4.58832	4.47e-06	4733	22
phylum	Lentisphaerae	phylum.Lentisphaerae.id.2238	rs11764871	7	146808977	G	T	0.108427	0.0233346	4.62734	3.7e-06	4730	22
phylum	Lentisphaerae	phylum.Lentisphaerae.id.2238	rs17114848	15	25162535	G	A	0.148972	0.0324162	4.5008	6.77e-06	4739	22
phylum	Lentisphaerae	phylum.Lentisphaerae.id.2238	rs45621736	20	61392681	A	G	0.218149	0.0461084	4.68774	2.76e-06	4097	15
phylum	Lentisphaerae	phylum.Lentisphaerae.id.2238	rs2731834	5	94720245	C	G	0.109935	0.0236848	4.62225	3.8e-06	4738	22
phylum	Lentisphaerae	phylum.Lentisphaerae.id.2238	rs35004924	7	146798566	C	A	0.106396	0.0235548	4.60647	4.1e-06	4705	21
phylum	Lentisphaerae	phylum.Lentisphaerae.id.2238	rs1002941	15	101242690	G	A	0.107661	0.0233382	4.5959	4.31e-06	4739	22
phylum	Lentisphaerae	phylum.Lentisphaerae.id.2238	rs62481809	7	146810428	G	C	0.106076	0.0232746	4.54784	5.42e-06	4729	22
phylum	Lentisphaerae	phylum.Lentisphaerae.id.2238	rs60995569	10	53930085	T	G	-0.16062	0.0336806	-4.43531	9.19e-06	4737	22
phylum	Proteobacteria	phylum.Proteobacteria.id.2375	rs4029165	19	43524798	G	A	0.0476287	0.0106385	4.47462	7.65e-06	17769	23
phylum	Proteobacteria	phylum.Proteobacteria.id.2375	rs10775538	19	43493817	A	C	0.047956	0.0106453	4.50431	6.66e-06	17769	23
phylum	Proteobacteria	phylum.Proteobacteria.id.2375	rs8102759	19	43497477	G	C	0.0481208	0.0106801	4.49796	6.86e-06	17769	23
phylum	Proteobacteria	phylum.Proteobacteria.id.2375	rs1036607	2	124868451	T	C	0.049712	0.0111288	4.49416	6.98e-06	18249	24
phylum	Proteobacteria	phylum.Proteobacteria.id.2375	rs1962504	19	43521323	C	G	0.0476511	0.0106395	4.4774	7.56e-06	17769	23
phylum	Proteobacteria	phylum.Proteobacteria.id.2375	rs8103457	19	43497335	A	T	0.0481995	0.0106925	4.49588	6.93e-06	17769	23
phylum	Proteobacteria	phylum.Proteobacteria.id.2375	rs1989371	19	43531760	A	C	0.0473507	0.0106161	4.45611	8.35e-06	17769	23
phylum	Proteobacteria	phylum.Proteobacteria.id.2375	rs141155	17	68353592	C	A	-0.0509393	0.0112829	-4.51495	6.33e-06	18250	24
phylum	Proteobacteria	phylum.Proteobacteria.id.2375	rs10750258	11	123997498	A	C	-0.0491248	0.010824	-4.44672	8.72e-06	18250	24
phylum	Proteobacteria	phylum.Proteobacteria.id.2375	rs1962505	19	43521232	T	G	0.0475937	0.0106401	4.47151	7.77e-06	17769	23
phylum	Proteobacteria	phylum.Proteobacteria.id.2375	rs11083676	19	43494345	A	G	0.0478302	0.0106451	4.49311	7.02e-06	17769	23
phylum	Proteobacteria	phylum.Proteobacteria.id.2375	rs6509052	19	43518611	A	T	0.047574	0.0106367	4.46922	7.85e-06	17769	23
phylum	Proteobacteria	phylum.Proteobacteria.id.2375	rs11668675	19	43499316	G	A	0.0476706	0.0106435	4.47621	7.6e-06	17769	23
phylum	Proteobacteria	phylum.Proteobacteria.id.2375	rs6707783	2	52053891	C	T	0.0849593	0.0187782	4.4629	8.09e-06	17324	22
phylum	Proteobacteria	phylum.Proteobacteria.id.2375	rs1439134	2	124870040	C	T	0.0493871	0.0111378	4.47037	7.81e-06	18238	24
phylum	Proteobacteria	phylum.Proteobacteria.id.2375	rs11083675	19	43494257	T	C	0.0472238	0.010644	4.43555	9.18e-06	17769	23
phylum	Proteobacteria	phylum.Proteobacteria.id.2375	rs7246972	19	43484495	C	T	0.0479698	0.0106913	4.46848	7.88e-06	17769	23
phylum	Proteobacteria	phylum.Proteobacteria.id.2375	rs72771021	10	13841631	C	T	0.141726	0.0309242	4.48825	7.18e-06	9009	11
phylum	Proteobacteria	phylum.Proteobacteria.id.2375	rs7255021	19	43495086	A	G	0.0476114	0.0106471	4.46915	7.85e-06	17769	23
phylum	Proteobacteria	phylum.Proteobacteria.id.2375	rs11673614	19	43490827	T	G	0.0475867	0.0106437	4.46947	7.84e-06	17769	23
phylum	Proteobacteria	phylum.Proteobacteria.id.2375	rs11668790	19	43499510	G	C	0.0474761	0.0106437	4.45817	8.27e-06	17769	23
phylum	Proteobacteria	phylum.Proteobacteria.id.2375	rs4340523	2	124871188	C	T	0.0489203	0.0111402	4.42771	9.52e-06	18238	24
phylum	Proteobacteria	phylum.Proteobacteria.id.2375	rs3890996	22	20301800	T	G	-0.0474614	0.0105645	-4.49532	6.95e-06	18120	23
phylum	Proteobacteria	phylum.Proteobacteria.id.2375	rs10853761	19	43494010	T	C	0.0470956	0.0106445	4.42332	9.72e-06	17769	23
phylum	Proteobacteria	phylum.Proteobacteria.id.2375	rs74757828	8	89541526	A	T	0.0951285	0.0216921	4.43399	9.25e-06	16634	19
phylum	Proteobacteria	phylum.Proteobacteria.id.2375	rs4340090	12	130331764	C	T	-0.0668162	0.0153387	-4.41739	9.99e-06	18250	24
phylum	Proteobacteria	phylum.Proteobacteria.id.2375	rs11715072	3	53720793	G	A	-0.0519289	0.0115246	-4.49662	6.9e-06	18249	24
phylum	Proteobacteria	phylum.Proteobacteria.id.2375	rs7246428	19	43514721	T	G	0.0497758	0.0106343	4.67575	2.93e-06	17769	23
phylum	Proteobacteria	phylum.Proteobacteria.id.2375	rs922773	3	66318042	C	T	-0.0803778	0.0157851	-5.08483	3.68e-07	18132	23
phylum	Proteobacteria	phylum.Proteobacteria.id.2375	rs2532663	10	119247234	G	A	-0.125578	0.0258034	-4.94878	7.47e-07	13013	16
phylum	Proteobacteria	phylum.Proteobacteria.id.2375	rs12150865	19	43505320	C	T	0.0511615	0.0106407	4.80586	1.54e-06	17769	23
phylum	Proteobacteria	phylum.Proteobacteria.id.2375	rs12976403	19	43503997	A	G	0.0507839	0.0106703	4.74984	2.04e-06	17769	23
phylum	Proteobacteria	phylum.Proteobacteria.id.2375	rs7246771	19	43509033	C	G	0.0502453	0.0106399	4.71896	2.37e-06	17769	23
phylum	Proteobacteria	phylum.Proteobacteria.id.2375	rs10853762	19	43504965	A	T	0.0502497	0.0106347	4.72017	2.36e-06	17769	23
phylum	Proteobacteria	phylum.Proteobacteria.id.2375	rs9797816	19	43504510	A	G	0.0501624	0.0106362	4.71238	2.45e-06	17769	23
phylum	Proteobacteria	phylum.Proteobacteria.id.2375	rs7249825	19	43515091	T	G	0.0495728	0.0106341	4.65667	3.21e-06	17769	23
phylum	Proteobacteria	phylum.Proteobacteria.id.2375	rs2347697	7	134388240	G	T	0.0502281	0.0108968	4.59783	4.27e-06	18248	24
phylum	Proteobacteria	phylum.Proteobacteria.id.2375	rs4029163	19	43526731	C	A	0.0495594	0.010635	4.65741	3.2e-06	17769	23
phylum	Proteobacteria	phylum.Proteobacteria.id.2375	rs11083677	19	43505709	T	C	0.0497273	0.01064	4.67023	3.01e-06	17769	23
phylum	Proteobacteria	phylum.Proteobacteria.id.2375	rs11671245	19	43509871	C	T	0.0496414	0.0106415	4.66274	3.12e-06	17769	23
phylum	Proteobacteria	phylum.Proteobacteria.id.2375	rs7246855	19	43514519	C	T	0.0496355	0.0106348	4.66209	3.13e-06	17769	23
phylum	Proteobacteria	phylum.Proteobacteria.id.2375	rs2347698	7	134388255	G	A	0.0501742	0.0108956	4.59313	4.37e-06	18250	24
phylum	Proteobacteria	phylum.Proteobacteria.id.2375	rs7246141	19	43514552	C	G	0.0494843	0.0106344	4.64812	3.35e-06	17769	23
phylum	Proteobacteria	phylum.Proteobacteria.id.2375	rs55717966	19	43515268	C	G	0.0494176	0.0106382	4.64165	3.46e-06	17769	23
phylum	Proteobacteria	phylum.Proteobacteria.id.2375	rs2471952	19	43529026	T	C	0.0490906	0.0106378	4.61408	3.95e-06	17769	23
phylum	Proteobacteria	phylum.Proteobacteria.id.2375	rs2347696	7	134388083	C	T	0.0499255	0.0108981	4.5689	4.9e-06	18248	24
phylum	Proteobacteria	phylum.Proteobacteria.id.2375	rs6509051	19	43516928	G	A	0.0493113	0.0106343	4.63234	3.62e-06	17769	23
phylum	Proteobacteria	phylum.Proteobacteria.id.2375	rs11666257	19	43496859	G	A	0.0496785	0.010685	4.64183	3.45e-06	17769	23
phylum	Proteobacteria	phylum.Proteobacteria.id.2375	rs11670025	19	43491646	G	T	0.0491897	0.0106431	4.62042	3.83e-06	17769	23
phylum	Proteobacteria	phylum.Proteobacteria.id.2375	rs2736151	19	43530390	T	C	0.0492207	0.0106471	4.62185	3.8e-06	17769	23
phylum	Proteobacteria	phylum.Proteobacteria.id.2375	rs2526711	19	43529380	G	A	0.0491145	0.0106363	4.61647	3.9e-06	17769	23
phylum	Proteobacteria	phylum.Proteobacteria.id.2375	rs7257768	19	43516791	G	A	0.049024	0.0106387	4.60551	4.11e-06	17769	23
phylum	Proteobacteria	phylum.Proteobacteria.id.2375	rs11881408	19	43505984	T	C	0.049174	0.0106434	4.6176	3.88e-06	17769	23
phylum	Proteobacteria	phylum.Proteobacteria.id.2375	rs12977541	19	43511167	C	T	0.0490953	0.0106376	4.61177	3.99e-06	17769	23
phylum	Proteobacteria	phylum.Proteobacteria.id.2375	rs6467551	7	134389601	C	G	0.050197	0.0109515	4.54918	5.39e-06	18250	24
phylum	Proteobacteria	phylum.Proteobacteria.id.2375	rs12610565	19	43511966	A	G	0.0487522	0.0106414	4.57947	4.66e-06	17769	23
phylum	Proteobacteria	phylum.Proteobacteria.id.2375	rs79445780	10	119291286	G	A	-0.115995	0.0253646	-4.63416	3.58e-06	13850	17
phylum	Proteobacteria	phylum.Proteobacteria.id.2375	rs11083679	19	43513267	A	G	0.0489342	0.0106407	4.59706	4.28e-06	17769	23
phylum	Proteobacteria	phylum.Proteobacteria.id.2375	rs4803563	19	43501453	G	A	0.0491315	0.0106754	4.594	4.35e-06	17769	23
phylum	Proteobacteria	phylum.Proteobacteria.id.2375	rs2526712	19	43529695	G	A	0.0487126	0.0106477	4.57423	4.78e-06	17769	23
phylum	Proteobacteria	phylum.Proteobacteria.id.2375	rs11083672	19	43486788	C	G	0.0492669	0.0106903	4.59607	4.31e-06	17769	23
phylum	Proteobacteria	phylum.Proteobacteria.id.2375	rs10412444	19	43512100	T	C	0.0487933	0.0106447	4.58182	4.61e-06	17769	23
phylum	Proteobacteria	phylum.Proteobacteria.id.2375	rs9789252	19	43522911	C	A	0.0486103	0.0106337	4.56861	4.91e-06	17769	23
phylum	Proteobacteria	phylum.Proteobacteria.id.2375	rs11667150	19	43510065	A	G	0.0484952	0.0106409	4.55494	5.24e-06	17769	23
phylum	Proteobacteria	phylum.Proteobacteria.id.2375	rs7246662	19	43508956	A	G	0.0486516	0.0106358	4.57189	4.83e-06	17769	23
phylum	Proteobacteria	phylum.Proteobacteria.id.2375	rs11083681	19	43523619	T	G	0.0485337	0.0106385	4.56142	5.08e-06	17769	23
phylum	Proteobacteria	phylum.Proteobacteria.id.2375	rs7248256	19	43518113	C	T	0.0485775	0.0106382	4.56331	5.04e-06	17769	23
phylum	Proteobacteria	phylum.Proteobacteria.id.2375	rs4494654	19	43506174	T	C	0.0486534	0.0106375	4.57047	4.87e-06	17769	23
phylum	Proteobacteria	phylum.Proteobacteria.id.2375	rs1058958	19	43529027	G	A	0.0483344	0.0106356	4.54433	5.51e-06	17769	23
phylum	Proteobacteria	phylum.Proteobacteria.id.2375	rs2883539	19	43499898	C	G	0.0488233	0.0106768	4.56631	4.96e-06	17769	23
phylum	Proteobacteria	phylum.Proteobacteria.id.2375	rs7255373	19	43495607	T	A	0.0488407	0.0106932	4.55457	5.25e-06	17769	23
phylum	Proteobacteria	phylum.Proteobacteria.id.2375	rs6509049	19	43495033	G	T	0.048894	0.0106836	4.56722	4.94e-06	17769	23
phylum	Proteobacteria	phylum.Proteobacteria.id.2375	rs12610793	19	43528729	G	T	0.0483161	0.0106378	4.53945	5.64e-06	17769	23
phylum	Proteobacteria	phylum.Proteobacteria.id.2375	rs2526716	19	43530379	G	A	0.0482616	0.0106349	4.53667	5.71e-06	17769	23
phylum	Proteobacteria	phylum.Proteobacteria.id.2375	rs1989369	19	43531883	T	C	0.0479108	0.0106121	4.51128	6.44e-06	17769	23
phylum	Proteobacteria	phylum.Proteobacteria.id.2375	rs7246092	19	43491087	C	T	0.0485081	0.0106441	4.55661	5.2e-06	17769	23
phylum	Proteobacteria	phylum.Proteobacteria.id.2375	rs11668739	19	43499264	A	G	0.0486677	0.0106774	4.5496	5.37e-06	17769	23
phylum	Proteobacteria	phylum.Proteobacteria.id.2375	rs7251480	19	43519095	C	A	0.0482756	0.0106391	4.5345	5.77e-06	17769	23
phylum	Proteobacteria	phylum.Proteobacteria.id.2375	rs10775540	19	43523906	G	A	0.0480996	0.0106384	4.51913	6.21e-06	17769	23
phylum	Proteobacteria	phylum.Proteobacteria.id.2375	rs1860455	19	43507069	G	T	0.0482757	0.0106338	4.53498	5.76e-06	17769	23
phylum	Proteobacteria	phylum.Proteobacteria.id.2375	rs8106280	19	43497830	A	G	0.0486176	0.0106796	4.54539	5.48e-06	17769	23
phylum	Proteobacteria	phylum.Proteobacteria.id.2375	rs6509053	19	43518942	T	A	0.0482165	0.0106392	4.52923	5.92e-06	17769	23
phylum	Proteobacteria	phylum.Proteobacteria.id.2375	rs8102971	19	43497631	T	C	0.0485769	0.0106796	4.54128	5.59e-06	17769	23
phylum	Proteobacteria	phylum.Proteobacteria.id.2375	rs11670071	19	43500734	A	G	0.0483237	0.0106417	4.53782	5.68e-06	17769	23
phylum	Proteobacteria	phylum.Proteobacteria.id.2375	rs11083680	19	43519362	T	C	0.0481299	0.0106392	4.52082	6.16e-06	17769	23
phylum	Proteobacteria	phylum.Proteobacteria.id.2375	rs8103079	19	43497574	A	G	0.0481484	0.0106811	4.49988	6.8e-06	17769	23
phylum	Proteobacteria	phylum.Proteobacteria.id.2375	rs312757	17	68347701	C	G	-0.0517269	0.0112854	-4.57165	4.84e-06	18250	24
phylum	Proteobacteria	phylum.Proteobacteria.id.2375	rs11083683	19	43524041	T	A	0.0479679	0.0106343	4.5079	6.55e-06	17769	23
phylum	Proteobacteria	phylum.Proteobacteria.id.2375	rs2526706	19	43531124	A	G	0.0478533	0.0106363	4.49786	6.86e-06	17769	23
phylum	Proteobacteria	phylum.Proteobacteria.id.2375	rs2526715	19	43530324	T	A	0.0477753	0.0106344	4.49055	7.1e-06	17769	23
phylum	Proteobacteria	phylum.Proteobacteria.id.2375	rs12467198	2	124872681	C	T	0.0498267	0.011138	4.51584	6.31e-06	18238	24
phylum	Proteobacteria	phylum.Proteobacteria.id.2375	rs4803564	19	43520204	C	G	0.0478666	0.0106673	4.48794	7.19e-06	17655	22
phylum	Proteobacteria	phylum.Proteobacteria.id.2375	rs8105730	19	43494403	C	T	0.0483232	0.0106958	4.5041	6.67e-06	17769	23
phylum	Proteobacteria	phylum.Proteobacteria.id.2375	rs11126162	2	68086034	T	C	-0.0770689	0.0187079	-4.43377	9.26e-06	18250	24
phylum	Tenericutes	phylum.Tenericutes.id.3919	rs10111506	8	59454408	T	A	0.0690892	0.0142385	4.79795	1.6e-06	11392	24
phylum	Tenericutes	phylum.Tenericutes.id.3919	rs74603314	14	46519718	T	C	0.221639	0.0462918	4.80379	1.56e-06	4499	9
phylum	Tenericutes	phylum.Tenericutes.id.3919	rs6867857	5	148784624	A	C	0.122004	0.0268882	4.71516	2.42e-06	10391	20
phylum	Tenericutes	phylum.Tenericutes.id.3919	rs10108398	8	59440824	G	A	0.0769142	0.0153953	4.87465	1.09e-06	10932	23
phylum	Tenericutes	phylum.Tenericutes.id.3919	rs67374027	2	157520186	A	T	0.0752392	0.0154766	4.89763	9.7e-07	11389	24
phylum	Tenericutes	phylum.Tenericutes.id.3919	rs11890098	2	157532549	A	G	0.074438	0.0153389	4.90037	9.57e-07	11392	24
phylum	Tenericutes	phylum.Tenericutes.id.3919	rs72901605	11	47103877	T	C	-0.0841852	0.0178119	-4.65385	3.26e-06	10526	21
phylum	Tenericutes	phylum.Tenericutes.id.3919	rs1583268	2	157525027	A	G	0.0732503	0.0153491	4.81847	1.45e-06	11390	24
phylum	Tenericutes	phylum.Tenericutes.id.3919	rs3768491	1	109965986	A	G	-0.0681052	0.0149061	-4.59958	4.23e-06	11002	23
phylum	Tenericutes	phylum.Tenericutes.id.3919	rs638542	1	109845252	G	A	-0.0680361	0.0149555	-4.5875	4.49e-06	10999	23
phylum	Tenericutes	phylum.Tenericutes.id.3919	rs16923562	8	59458627	G	A	0.0685435	0.0142386	4.76146	1.92e-06	11392	24
phylum	Tenericutes	phylum.Tenericutes.id.3919	rs17214486	14	97159674	C	A	0.06099	0.0135623	4.50592	6.61e-06	11387	24
phylum	Tenericutes	phylum.Tenericutes.id.3919	rs12566890	1	61850864	T	G	-0.101147	0.0230978	-4.63032	3.65e-06	11371	24
phylum	Tenericutes	phylum.Tenericutes.id.3919	rs12711448	1	109937931	C	T	-0.0678962	0.0149073	-4.58654	4.51e-06	11002	23
phylum	Tenericutes	phylum.Tenericutes.id.3919	rs12674568	8	59454665	G	A	0.0691853	0.0142612	4.79784	1.6e-06	11392	24
phylum	Tenericutes	phylum.Tenericutes.id.3919	rs4325706	2	157532113	T	C	0.0726682	0.0153476	4.7831	1.73e-06	11392	24
phylum	Tenericutes	phylum.Tenericutes.id.3919	rs12680996	8	59455335	C	T	0.0685653	0.0142385	4.76148	1.92e-06	11392	24
phylum	Tenericutes	phylum.Tenericutes.id.3919	rs28650441	8	59448217	C	A	0.0682953	0.0142425	4.74099	2.13e-06	11392	24
phylum	Tenericutes	phylum.Tenericutes.id.3919	rs78169027	11	108439087	A	G	-0.108283	0.0237289	-4.5308	5.88e-06	10542	22
phylum	Tenericutes	phylum.Tenericutes.id.3919	rs10102709	8	59462283	T	C	0.0689619	0.0142614	4.7807	1.75e-06	11392	24
phylum	Tenericutes	phylum.Tenericutes.id.3919	rs16923564	8	59458704	C	T	0.0684477	0.0142387	4.75439	1.99e-06	11392	24
phylum	Tenericutes	phylum.Tenericutes.id.3919	rs4970749	1	109873573	G	A	-0.0675794	0.0149076	-4.56455	5.01e-06	11002	23
phylum	Tenericutes	phylum.Tenericutes.id.3919	rs652651	1	109844532	A	G	-0.0673627	0.014959	-4.54489	5.5e-06	11001	23
phylum	Tenericutes	phylum.Tenericutes.id.3919	rs11776003	8	59459972	A	G	0.0683977	0.0142381	4.75085	2.03e-06	11392	24
phylum	Tenericutes	phylum.Tenericutes.id.3919	rs1991359	8	59451173	G	A	0.0682789	0.014238	4.74201	2.12e-06	11392	24
phylum	Tenericutes	phylum.Tenericutes.id.3919	rs6471729	8	59448796	A	G	0.0681123	0.0142335	4.73238	2.22e-06	11392	24
phylum	Tenericutes	phylum.Tenericutes.id.3919	rs4970754	1	109969721	A	G	-0.0667071	0.014879	-4.51329	6.38e-06	11002	23
phylum	Tenericutes	phylum.Tenericutes.id.3919	rs3931560	1	109966718	A	C	-0.0671578	0.0149059	-4.53374	5.79e-06	11002	23
phylum	Tenericutes	phylum.Tenericutes.id.3919	rs7817515	8	59447578	G	T	0.068114	0.0142366	4.73179	2.23e-06	11392	24
phylum	Tenericutes	phylum.Tenericutes.id.3919	rs7009248	8	59448627	G	A	0.068168	0.0142375	4.73015	2.24e-06	11392	24
phylum	Tenericutes	phylum.Tenericutes.id.3919	rs11102971	1	109872370	C	T	-0.0670918	0.0149078	-4.53207	5.84e-06	11002	23
phylum	Tenericutes	phylum.Tenericutes.id.3919	rs4970840	1	109873367	A	G	-0.0676341	0.0149513	-4.53162	5.85e-06	11002	23
phylum	Tenericutes	phylum.Tenericutes.id.3919	rs28429491	8	59460434	T	C	0.0679059	0.0142397	4.71707	2.39e-06	11392	24
phylum	Tenericutes	phylum.Tenericutes.id.3919	rs10745352	1	109871787	T	C	-0.0669684	0.0149073	-4.52175	6.13e-06	11002	23
phylum	Tenericutes	phylum.Tenericutes.id.3919	rs7590919	2	157526027	A	G	0.0719132	0.0153544	4.72928	2.25e-06	11387	24
phylum	Tenericutes	phylum.Tenericutes.id.3919	rs443345	1	109849254	A	G	-0.0657957	0.0149136	-4.43717	9.11e-06	11000	23
phylum	Tenericutes	phylum.Tenericutes.id.3919	rs10099912	8	59478980	T	G	0.0677733	0.0143516	4.66123	3.14e-06	11390	24
phylum	Tenericutes	phylum.Tenericutes.id.3919	rs417270	1	109849144	T	C	-0.0659816	0.0149141	-4.44976	8.6e-06	11000	23
phylum	Tenericutes	phylum.Tenericutes.id.3919	rs10090964	8	59456014	T	A	0.066757	0.0142116	4.64536	3.39e-06	11391	24
phylum	Tenericutes	phylum.Tenericutes.id.3919	rs10776807	1	109956156	G	A	-0.0657475	0.0149102	-4.43701	9.12e-06	11002	23
phylum	Tenericutes	phylum.Tenericutes.id.3919	rs367586	1	109850122	C	A	-0.0659239	0.0149124	-4.44545	8.77e-06	11000	23
phylum	Tenericutes	phylum.Tenericutes.id.3919	rs7011095	8	59475414	A	T	0.0675462	0.0143507	4.64455	3.41e-06	11390	24
phylum	Tenericutes	phylum.Tenericutes.id.3919	rs59979442	8	59472582	G	A	0.0674887	0.0143499	4.64307	3.43e-06	11390	24
phylum	Tenericutes	phylum.Tenericutes.id.3919	rs28537087	15	95309676	G	A	0.0820873	0.0188312	4.46321	8.07e-06	11382	24
phylum	Tenericutes	phylum.Tenericutes.id.3919	rs12136140	1	109866844	G	A	-0.0656418	0.0149088	-4.43335	9.28e-06	11000	23
phylum	Tenericutes	phylum.Tenericutes.id.3919	rs12676593	8	59473938	G	A	0.0674462	0.0143497	4.63943	3.49e-06	11390	24
phylum	Tenericutes	phylum.Tenericutes.id.3919	rs10094910	8	59481292	C	T	0.0667002	0.0142236	4.63247	3.61e-06	11390	24
phylum	Tenericutes	phylum.Tenericutes.id.3919	rs10858092	1	109943893	C	T	-0.0654825	0.0149062	-4.43064	9.4e-06	11002	23
phylum	Tenericutes	phylum.Tenericutes.id.3919	rs11102969	1	109867929	G	A	-0.0655858	0.014907	-4.42961	9.44e-06	11002	23
phylum	Tenericutes	phylum.Tenericutes.id.3919	rs13015145	2	157538941	A	G	0.070553	0.0153617	4.64223	3.45e-06	11392	24
phylum	Tenericutes	phylum.Tenericutes.id.3919	rs28809811	8	59475078	T	G	0.0678791	0.0145288	4.605	4.12e-06	11385	24
phylum	Tenericutes	phylum.Tenericutes.id.3919	rs13020096	2	157535371	C	T	0.0640031	0.0141708	4.54602	5.47e-06	11392	24
phylum	Tenericutes	phylum.Tenericutes.id.3919	rs6981601	8	59460978	T	C	0.0661402	0.014205	4.60903	4.05e-06	11391	24
phylum	Tenericutes	phylum.Tenericutes.id.3919	rs11678196	2	157533704	G	A	0.0639138	0.0141702	4.54058	5.61e-06	11392	24
phylum	Tenericutes	phylum.Tenericutes.id.3919	rs6986129	8	59461621	T	A	0.066053	0.0142062	4.60174	4.19e-06	11391	24
phylum	Tenericutes	phylum.Tenericutes.id.3919	rs3739327	8	59496052	A	G	0.0658357	0.0144204	4.53534	5.75e-06	10932	23
phylum	Tenericutes	phylum.Tenericutes.id.3919	rs13024040	2	157540194	T	C	0.0737126	0.0156797	4.74102	2.13e-06	11374	24
phylum	Tenericutes	phylum.Tenericutes.id.3919	rs6664236	1	109986672	C	A	-0.0665521	0.0148765	-4.50187	6.74e-06	10994	23
phylum	Tenericutes	phylum.Tenericutes.id.3919	rs10858095	1	109962642	G	C	-0.0663475	0.0149097	-4.47869	7.51e-06	11002	23
phylum	Tenericutes	phylum.Tenericutes.id.3919	rs13025440	2	157511441	G	T	0.07496	0.0158899	4.73308	2.21e-06	11374	24
phylum	Tenericutes	phylum.Tenericutes.id.3919	rs55774738	8	59450071	C	T	0.0674492	0.0142058	4.6991	2.61e-06	11391	24
phylum	Tenericutes	phylum.Tenericutes.id.3919	rs7825996	8	59468651	T	A	0.0683138	0.0143454	4.70047	2.6e-06	11390	24
phylum	Tenericutes	phylum.Tenericutes.id.3919	rs7014398	8	59456607	T	C	0.0678389	0.0142611	4.70433	2.55e-06	11392	24
phylum	Tenericutes	phylum.Tenericutes.id.3919	rs1583269	2	157525233	G	C	0.0715591	0.0153933	4.69836	2.62e-06	11390	24
phylum	Tenericutes	phylum.Tenericutes.id.3919	rs72647435	8	59469275	T	G	0.0681596	0.014349	4.68783	2.76e-06	11390	24
phylum	Tenericutes	phylum.Tenericutes.id.3919	rs6695482	1	109870859	C	G	-0.066358	0.0149069	-4.47993	7.47e-06	11002	23
phylum	Tenericutes	phylum.Tenericutes.id.3919	rs10099153	8	59485759	G	C	0.0680709	0.0143495	4.6828	2.83e-06	11389	24
phylum	Tenericutes	phylum.Tenericutes.id.3919	rs10745356	1	109960270	C	A	-0.0664551	0.0149513	-4.44857	8.64e-06	11002	23
phylum	Tenericutes	phylum.Tenericutes.id.3919	rs13027493	2	157536578	A	T	0.0713202	0.0153528	4.69184	2.71e-06	11391	24
phylum	Tenericutes	phylum.Tenericutes.id.3919	rs9297995	8	59458402	T	C	0.0670554	0.014205	4.67063	3e-06	11391	24
phylum	Tenericutes	phylum.Tenericutes.id.3919	rs10113750	8	59464692	T	C	0.0670471	0.0142303	4.66097	3.15e-06	11392	24
phylum	Tenericutes	phylum.Tenericutes.id.3919	rs7551176	1	109961965	C	T	-0.0666288	0.0149499	-4.46146	8.14e-06	11002	23
phylum	Tenericutes	phylum.Tenericutes.id.3919	rs10858094	1	109950858	T	C	-0.0659893	0.0149042	-4.46179	8.13e-06	11002	23
phylum	Tenericutes	phylum.Tenericutes.id.3919	rs12335008	8	59469053	A	T	0.0678502	0.0143495	4.66514	3.08e-06	11390	24
phylum	Tenericutes	phylum.Tenericutes.id.3919	rs1465607	1	109958035	T	C	-0.0664808	0.0149499	-4.45005	8.59e-06	11002	23
phylum	Tenericutes	phylum.Tenericutes.id.3919	rs4885016	13	73170489	T	C	-0.0819606	0.0181628	-4.48563	7.27e-06	11388	24
phylum	Tenericutes	phylum.Tenericutes.id.3919	rs12711447	1	109937916	C	T	-0.0666417	0.0149517	-4.46253	8.1e-06	11002	23
phylum	Tenericutes	phylum.Tenericutes.id.3919	rs7009374	8	59448600	T	C	0.0668366	0.014205	4.65394	3.26e-06	11391	24
phylum	Tenericutes	phylum.Tenericutes.id.3919	rs10111052	8	59478423	G	T	0.0659231	0.0142242	4.57761	4.7e-06	11390	24
phylum	Tenericutes	phylum.Tenericutes.id.3919	rs2464826	7	79490250	A	C	0.0944239	0.0211806	4.45485	8.4e-06	10998	23
phylum	Tenericutes	phylum.Tenericutes.id.3919	rs11783174	8	59477946	T	G	0.0668384	0.014352	4.59468	4.33e-06	11390	24
phylum	Tenericutes	phylum.Tenericutes.id.3919	rs12476593	2	157502466	G	C	0.0733315	0.015929	4.61961	3.84e-06	11371	24
phylum	Tenericutes	phylum.Tenericutes.id.3919	rs6043847	20	16259524	T	C	-0.114937	0.0248606	-4.58432	4.55e-06	11130	21
phylum	Tenericutes	phylum.Tenericutes.id.3919	rs4282557	8	59489542	T	C	0.0646753	0.0142027	4.5002	6.79e-06	11389	24
phylum	Tenericutes	phylum.Tenericutes.id.3919	rs10085973	8	59487656	G	C	0.0647379	0.0142019	4.50351	6.68e-06	11390	24
phylum	Tenericutes	phylum.Tenericutes.id.3919	rs10099240	8	59485696	C	G	0.0646518	0.0141998	4.49505	6.96e-06	11390	24
phylum	Tenericutes	phylum.Tenericutes.id.3919	rs13025367	2	157527653	G	C	0.0625979	0.0141712	4.45152	8.53e-06	11392	24
phylum	Tenericutes	phylum.Tenericutes.id.3919	rs10497163	2	157539961	T	G	0.0689893	0.0153926	4.52857	5.94e-06	11392	24
phylum	Tenericutes	phylum.Tenericutes.id.3919	rs13023735	2	157524035	G	A	0.0625199	0.0141793	4.4432	8.86e-06	11389	24
phylum	Tenericutes	phylum.Tenericutes.id.3919	rs10504256	8	59479767	A	G	0.0633151	0.0140841	4.44082	8.96e-06	11390	24
phylum	Tenericutes	phylum.Tenericutes.id.3919	rs7843989	8	59468464	G	T	0.0634723	0.0141632	4.4271	9.55e-06	11390	24
phylum	Tenericutes	phylum.Tenericutes.id.3919	rs7827910	8	59484899	A	T	0.0634543	0.0141682	4.42675	9.57e-06	11389	24
phylum	Tenericutes	phylum.Tenericutes.id.3919	rs10097590	8	59432477	A	G	0.067231	0.014737	4.45165	8.52e-06	11391	24
phylum	Tenericutes	phylum.Tenericutes.id.3919	rs67450615	2	157493292	G	T	0.0717994	0.0162779	4.43045	9.4e-06	11374	24
phylum	Tenericutes	phylum.Tenericutes.id.3919	rs12480021	20	16259265	A	G	-0.110567	0.0249493	-4.42709	9.55e-06	11130	21
phylum	Tenericutes	phylum.Tenericutes.id.3919	rs74338080	20	16258287	G	C	-0.110314	0.0249339	-4.41824	9.95e-06	11130	21
phylum	Verrucomicrobia	phylum.Verrucomicrobia.id.3982	rs12416161	10	5076367	T	C	0.0776009	0.0162297	4.85134	1.23e-06	12381	24
phylum	Verrucomicrobia	phylum.Verrucomicrobia.id.3982	rs74542928	4	100544188	T	C	0.115994	0.0231324	5.06501	4.08e-07	11703	22
phylum	Verrucomicrobia	phylum.Verrucomicrobia.id.3982	rs11252894	10	5073050	A	C	0.0784055	0.0162769	4.87185	1.11e-06	12381	24
phylum	Verrucomicrobia	phylum.Verrucomicrobia.id.3982	rs112769434	4	100542921	G	A	0.11521	0.0231331	5.01774	5.23e-07	11703	22
phylum	Verrucomicrobia	phylum.Verrucomicrobia.id.3982	rs1491244	4	100542167	T	A	0.114717	0.0231235	4.99217	5.97e-07	11703	22
phylum	Verrucomicrobia	phylum.Verrucomicrobia.id.3982	rs2602429	16	81063149	C	T	0.0764148	0.0153487	4.91874	8.71e-07	12104	23
phylum	Verrucomicrobia	phylum.Verrucomicrobia.id.3982	rs6832119	4	100544511	G	A	0.113566	0.0231342	4.93308	8.09e-07	11703	22
phylum	Verrucomicrobia	phylum.Verrucomicrobia.id.3982	rs111311092	4	100518746	T	A	0.111809	0.0231011	4.8634	1.15e-06	11703	22
phylum	Verrucomicrobia	phylum.Verrucomicrobia.id.3982	rs11729256	4	95027272	T	C	0.0696984	0.0146953	4.73101	2.23e-06	12377	24
phylum	Verrucomicrobia	phylum.Verrucomicrobia.id.3982	rs113653192	4	100545232	T	C	0.112654	0.0231343	4.88873	1.01e-06	11703	22
phylum	Verrucomicrobia	phylum.Verrucomicrobia.id.3982	rs17533489	4	100518283	C	T	0.0992875	0.0204496	4.79673	1.61e-06	12090	23
phylum	Verrucomicrobia	phylum.Verrucomicrobia.id.3982	rs6832927	4	100544867	A	C	0.112582	0.0231343	4.88552	1.03e-06	11703	22
phylum	Verrucomicrobia	phylum.Verrucomicrobia.id.3982	rs7693865	4	100545820	T	C	0.112494	0.0231304	4.87881	1.07e-06	11704	22
phylum	Verrucomicrobia	phylum.Verrucomicrobia.id.3982	rs76564762	4	100523402	T	C	0.111136	0.0231062	4.83651	1.32e-06	11703	22
phylum	Verrucomicrobia	phylum.Verrucomicrobia.id.3982	rs6837699	4	100520521	A	G	0.110781	0.0231006	4.81675	1.46e-06	11703	22
phylum	Verrucomicrobia	phylum.Verrucomicrobia.id.3982	rs2903202	4	100517005	T	A	0.0992562	0.0203888	4.79982	1.59e-06	12090	23
phylum	Verrucomicrobia	phylum.Verrucomicrobia.id.3982	rs4242783	10	5064327	G	A	0.0689849	0.0145177	4.77977	1.75e-06	12104	23
phylum	Verrucomicrobia	phylum.Verrucomicrobia.id.3982	rs45598138	1	55522083	C	A	-0.143901	0.03054	-4.73493	2.19e-06	9932	16
phylum	Verrucomicrobia	phylum.Verrucomicrobia.id.3982	rs79837054	4	100546600	C	T	0.111399	0.0231351	4.83135	1.36e-06	11704	22
phylum	Verrucomicrobia	phylum.Verrucomicrobia.id.3982	rs79606973	4	100517144	A	T	0.098918	0.02045	4.78287	1.73e-06	12090	23
phylum	Verrucomicrobia	phylum.Verrucomicrobia.id.3982	rs12411321	10	5068141	C	T	0.0739245	0.0162783	4.6164	3.9e-06	12383	24
phylum	Verrucomicrobia	phylum.Verrucomicrobia.id.3982	rs111303866	4	100524149	A	C	0.1101	0.0231169	4.79189	1.65e-06	11703	22
phylum	Verrucomicrobia	phylum.Verrucomicrobia.id.3982	rs112707021	4	100524148	A	G	0.1101	0.0231169	4.79189	1.65e-06	11703	22
phylum	Verrucomicrobia	phylum.Verrucomicrobia.id.3982	rs112812594	4	100514585	A	G	0.109079	0.0229059	4.75664	1.97e-06	11703	22
phylum	Verrucomicrobia	phylum.Verrucomicrobia.id.3982	rs111441437	4	100520412	A	T	0.0971731	0.0204502	4.70017	2.6e-06	12090	23
phylum	Verrucomicrobia	phylum.Verrucomicrobia.id.3982	rs113634144	4	95016155	T	G	0.0684888	0.0146912	4.63537	3.56e-06	12375	24
phylum	Verrucomicrobia	phylum.Verrucomicrobia.id.3982	rs79194015	4	100518483	T	A	0.0983733	0.0204497	4.75332	2e-06	12090	23
phylum	Verrucomicrobia	phylum.Verrucomicrobia.id.3982	rs61779207	1	41074472	G	A	-0.0755253	0.0164385	-4.55335	5.28e-06	12087	23
phylum	Verrucomicrobia	phylum.Verrucomicrobia.id.3982	rs76430504	5	40438158	T	C	-0.11753	0.025458	-4.63932	3.5e-06	11624	21
phylum	Verrucomicrobia	phylum.Verrucomicrobia.id.3982	rs2035814	4	100519948	G	A	0.0968913	0.0204499	4.69046	2.73e-06	12090	23
phylum	Verrucomicrobia	phylum.Verrucomicrobia.id.3982	rs76819189	4	100528381	T	C	0.0978124	0.0204501	4.73523	2.19e-06	12090	23
phylum	Verrucomicrobia	phylum.Verrucomicrobia.id.3982	rs113911713	4	100523366	C	T	0.0972511	0.02045	4.70756	2.51e-06	12090	23
phylum	Verrucomicrobia	phylum.Verrucomicrobia.id.3982	rs112520120	4	100530762	C	T	0.0972366	0.0204504	4.70968	2.48e-06	12090	23
phylum	Verrucomicrobia	phylum.Verrucomicrobia.id.3982	rs76877520	4	100530586	A	G	0.0972312	0.0204504	4.70888	2.49e-06	12090	23
phylum	Verrucomicrobia	phylum.Verrucomicrobia.id.3982	rs7698547	4	100529085	T	C	0.0969812	0.0204502	4.69582	2.66e-06	12090	23
phylum	Verrucomicrobia	phylum.Verrucomicrobia.id.3982	rs75487972	4	100533496	C	T	0.0967103	0.0204511	4.6897	2.74e-06	12090	23
phylum	Verrucomicrobia	phylum.Verrucomicrobia.id.3982	rs10516447	4	100551372	G	A	0.107673	0.0229738	4.71793	2.38e-06	11704	22
phylum	Verrucomicrobia	phylum.Verrucomicrobia.id.3982	rs6532823	4	100531997	A	C	0.0967282	0.0204504	4.68476	2.8e-06	12090	23
phylum	Verrucomicrobia	phylum.Verrucomicrobia.id.3982	rs112048442	4	100547715	A	G	0.107131	0.0229777	4.68186	2.84e-06	11701	22
phylum	Verrucomicrobia	phylum.Verrucomicrobia.id.3982	rs74399905	4	100549105	A	T	0.107013	0.0229736	4.6917	2.71e-06	11704	22
phylum	Verrucomicrobia	phylum.Verrucomicrobia.id.3982	rs41275715	4	100533913	T	C	0.0964143	0.0204511	4.67619	2.92e-06	12090	23
phylum	Verrucomicrobia	phylum.Verrucomicrobia.id.3982	rs9349825	6	56341481	A	G	-0.0660243	0.0143911	-4.51691	6.27e-06	12373	24
phylum	Verrucomicrobia	phylum.Verrucomicrobia.id.3982	rs2035815	4	100508544	C	T	0.0961029	0.0204068	4.64554	3.39e-06	12090	23
phylum	Verrucomicrobia	phylum.Verrucomicrobia.id.3982	rs745075	4	100532637	C	T	0.0963366	0.0204513	4.67201	2.98e-06	12090	23
phylum	Verrucomicrobia	phylum.Verrucomicrobia.id.3982	rs6842339	4	100547579	G	T	0.10715	0.0229746	4.6835	2.82e-06	11704	22
phylum	Verrucomicrobia	phylum.Verrucomicrobia.id.3982	rs11252899	10	5084481	A	G	0.0735504	0.0165794	4.49008	7.12e-06	12300	23
phylum	Verrucomicrobia	phylum.Verrucomicrobia.id.3982	rs117107102	18	49473635	A	G	0.204283	0.0427565	4.69398	2.68e-06	5071	9
phylum	Verrucomicrobia	phylum.Verrucomicrobia.id.3982	rs736124	1	41074833	A	T	-0.073173	0.0164355	-4.44671	8.72e-06	12090	23
phylum	Verrucomicrobia	phylum.Verrucomicrobia.id.3982	rs745074	4	100532802	A	T	0.0961395	0.0204514	4.66093	3.15e-06	12090	23
phylum	Verrucomicrobia	phylum.Verrucomicrobia.id.3982	rs61779206	1	41074392	T	C	-0.073434	0.016379	-4.44436	8.82e-06	12088	23
phylum	Verrucomicrobia	phylum.Verrucomicrobia.id.3982	rs1491246	4	100534482	T	A	0.0959186	0.0204516	4.65077	3.31e-06	12090	23
phylum	Verrucomicrobia	phylum.Verrucomicrobia.id.3982	rs3995795	10	11389614	C	T	0.0610914	0.0138592	4.42326	9.72e-06	12104	23
phylum	Verrucomicrobia	phylum.Verrucomicrobia.id.3982	rs112108820	4	100511413	T	C	0.0953378	0.020309	4.6221	3.8e-06	12086	23
phylum	Verrucomicrobia	phylum.Verrucomicrobia.id.3982	rs1491237	4	100538423	G	A	0.0962304	0.0204541	4.65764	3.2e-06	12090	23
phylum	Verrucomicrobia	phylum.Verrucomicrobia.id.3982	rs2895059	10	5065747	T	C	0.0717862	0.0162777	4.47442	7.66e-06	12383	24
phylum	Verrucomicrobia	phylum.Verrucomicrobia.id.3982	rs111664214	4	100535330	T	C	0.0958202	0.0204049	4.6528	3.27e-06	12089	23
phylum	Verrucomicrobia	phylum.Verrucomicrobia.id.3982	rs17533517	4	100521637	T	C	0.0953468	0.0204503	4.61514	3.93e-06	12090	23
phylum	Verrucomicrobia	phylum.Verrucomicrobia.id.3982	rs1491245	4	100534554	G	T	0.0956934	0.0204517	4.63893	3.5e-06	12090	23
phylum	Verrucomicrobia	phylum.Verrucomicrobia.id.3982	rs114505328	4	100513694	A	T	0.0947084	0.0203409	4.58773	4.48e-06	12090	23
phylum	Verrucomicrobia	phylum.Verrucomicrobia.id.3982	rs2169719	4	95072730	G	A	0.0635426	0.0142236	4.47543	7.63e-06	12373	24
phylum	Verrucomicrobia	phylum.Verrucomicrobia.id.3982	rs17533020	4	100509167	G	A	0.094669	0.0204033	4.57373	4.79e-06	12090	23
phylum	Verrucomicrobia	phylum.Verrucomicrobia.id.3982	rs77055143	4	95064162	T	C	0.0629051	0.014174	4.45491	8.39e-06	12383	24
phylum	Verrucomicrobia	phylum.Verrucomicrobia.id.3982	rs76826818	4	100534959	G	A	0.0949079	0.0204517	4.59275	4.37e-06	12090	23
phylum	Verrucomicrobia	phylum.Verrucomicrobia.id.3982	rs56161035	4	95059232	T	C	0.0628358	0.0141474	4.44954	8.61e-06	12382	24
phylum	Verrucomicrobia	phylum.Verrucomicrobia.id.3982	rs7668586	4	100536363	T	C	0.0947235	0.0204521	4.58273	4.59e-06	12090	23
phylum	Verrucomicrobia	phylum.Verrucomicrobia.id.3982	rs79293902	4	100548163	T	C	0.104526	0.0229746	4.57062	4.86e-06	11704	22
phylum	Verrucomicrobia	phylum.Verrucomicrobia.id.3982	rs6844547	4	100551756	T	C	0.104742	0.022972	4.58763	4.48e-06	11704	22
phylum	Verrucomicrobia	phylum.Verrucomicrobia.id.3982	rs6845301	4	100551902	A	G	0.104647	0.0229723	4.58145	4.62e-06	11704	22
phylum	Verrucomicrobia	phylum.Verrucomicrobia.id.3982	rs12908520	15	97570657	G	A	0.0594916	0.012823	4.64477	3.4e-06	12380	24
phylum	Verrucomicrobia	phylum.Verrucomicrobia.id.3982	rs12512971	4	16548975	A	C	0.171057	0.0398053	4.42124	9.81e-06	3919	12
class	Actinobacteria	class.Actinobacteria.id.419	rs4954490	2	136608231	G	A	0.0957899	0.0123948	7.57863	3.49e-14	16308	24
class	Actinobacteria	class.Actinobacteria.id.419	rs6716536	2	136787402	T	C	0.0923254	0.0121224	7.52506	5.27e-14	16182	23
class	Actinobacteria	class.Actinobacteria.id.419	rs2236783	2	136594158	G	A	0.0955766	0.0124159	7.53565	4.86e-14	16313	24
class	Actinobacteria	class.Actinobacteria.id.419	rs12620033	2	136589612	C	G	0.095206	0.0124129	7.50815	6e-14	16313	24
class	Actinobacteria	class.Actinobacteria.id.419	rs309134	2	136755684	A	G	0.10365	0.0124917	8.14777	3.71e-16	16312	24
class	Actinobacteria	class.Actinobacteria.id.419	rs309168	2	136670298	T	C	0.101529	0.0123111	8.11457	4.88e-16	16313	24
class	Actinobacteria	class.Actinobacteria.id.419	rs218174	2	136658345	G	A	0.10151	0.0123143	8.09039	5.95e-16	16312	24
class	Actinobacteria	class.Actinobacteria.id.419	rs6759321	2	136322676	T	G	0.0987904	0.0120966	8.06778	7.16e-16	16182	23
class	Actinobacteria	class.Actinobacteria.id.419	rs309180	2	136614255	G	A	0.100268	0.0123238	7.99871	1.26e-15	16313	24
class	Actinobacteria	class.Actinobacteria.id.419	rs12615624	2	136721603	G	A	0.101483	0.0124921	7.97155	1.57e-15	16313	24
class	Actinobacteria	class.Actinobacteria.id.419	rs632632	2	136638216	C	T	0.0994763	0.0123137	7.92942	2.2e-15	16312	24
class	Actinobacteria	class.Actinobacteria.id.419	rs1561277	2	136092061	A	C	0.097121	0.0120759	7.93238	2.15e-15	16182	23
class	Actinobacteria	class.Actinobacteria.id.419	rs309125	2	136643555	T	C	0.0984871	0.0123164	7.85776	3.91e-15	16312	24
class	Actinobacteria	class.Actinobacteria.id.419	rs309164	2	136691825	C	T	0.0998541	0.0124943	7.85055	4.14e-15	16313	24
class	Actinobacteria	class.Actinobacteria.id.419	rs4988183	2	136622046	C	T	0.0994862	0.0125843	7.74634	9.46e-15	16312	24
class	Actinobacteria	class.Actinobacteria.id.419	rs309149	2	136698098	T	C	0.0981028	0.0124945	7.71579	1.2e-14	16313	24
class	Actinobacteria	class.Actinobacteria.id.419	rs309137	2	136765951	C	T	0.0963443	0.0122801	7.71839	1.18e-14	16313	24
class	Actinobacteria	class.Actinobacteria.id.419	rs749873	2	136817088	C	T	0.0849027	0.0118569	7.07367	1.51e-12	16313	24
class	Actinobacteria	class.Actinobacteria.id.419	rs10928546	2	136544197	C	T	0.0908598	0.0126287	7.06418	1.62e-12	16313	24
class	Actinobacteria	class.Actinobacteria.id.419	rs71348714	2	136455600	G	A	0.0898643	0.0125801	7.03843	1.94e-12	16313	24
class	Actinobacteria	class.Actinobacteria.id.419	rs313517	2	136437507	G	A	0.0898493	0.0125806	7.03676	1.97e-12	16313	24
class	Actinobacteria	class.Actinobacteria.id.419	rs2082729	2	136550109	C	T	0.0905236	0.0126352	7.024	2.16e-12	16313	24
class	Actinobacteria	class.Actinobacteria.id.419	rs71348715	2	136535410	G	T	0.0904167	0.012632	7.02277	2.18e-12	16313	24
class	Actinobacteria	class.Actinobacteria.id.419	rs11684545	2	136539122	G	T	0.09024	0.012631	7.01742	2.26e-12	16313	24
class	Actinobacteria	class.Actinobacteria.id.419	rs313526	2	136445526	T	C	0.0897135	0.0125792	7.02462	2.15e-12	16313	24
class	Actinobacteria	class.Actinobacteria.id.419	rs11681248	2	136820076	C	T	0.0888172	0.0118423	7.41108	1.25e-13	16308	24
class	Actinobacteria	class.Actinobacteria.id.419	rs3754686	2	136603276	T	C	0.092912	0.0123933	7.35825	1.86e-13	16313	24
class	Actinobacteria	class.Actinobacteria.id.419	rs745500	2	136583192	G	A	0.0927245	0.0123999	7.32309	2.42e-13	16313	24
class	Actinobacteria	class.Actinobacteria.id.419	rs3739020	2	136602491	G	T	0.0942499	0.0126814	7.27913	3.36e-13	16310	24
class	Actinobacteria	class.Actinobacteria.id.419	rs6742283	2	136596867	A	G	0.0922691	0.0124118	7.29412	3.01e-13	16310	24
class	Actinobacteria	class.Actinobacteria.id.419	rs6719488	2	136575199	G	T	0.0922752	0.0124	7.29011	3.1e-13	16313	24
class	Actinobacteria	class.Actinobacteria.id.419	rs892715	2	136576577	T	C	0.0921969	0.0124002	7.28488	3.22e-13	16313	24
class	Actinobacteria	class.Actinobacteria.id.419	rs3769005	2	136603366	C	G	0.0918007	0.0123927	7.27778	3.39e-13	16313	24
class	Actinobacteria	class.Actinobacteria.id.419	rs2322660	2	136557319	C	T	0.0919976	0.0123966	7.27743	3.4e-13	16313	24
class	Actinobacteria	class.Actinobacteria.id.419	rs12988076	2	136569848	C	A	0.0919474	0.0124006	7.26268	3.79e-13	16313	24
class	Actinobacteria	class.Actinobacteria.id.419	rs2322659	2	136555659	T	C	0.0929665	0.0126593	7.20107	5.97e-13	16313	24
class	Actinobacteria	class.Actinobacteria.id.419	rs748841	2	136558157	C	T	0.0917469	0.0123969	7.25441	4.03e-13	16313	24
class	Actinobacteria	class.Actinobacteria.id.419	rs1470457	2	136581848	G	A	0.0929629	0.0126803	7.17277	7.35e-13	16313	24
class	Actinobacteria	class.Actinobacteria.id.419	rs12475139	2	136786651	A	T	0.0889984	0.0122595	7.16746	7.64e-13	16182	23
class	Actinobacteria	class.Actinobacteria.id.419	rs2164210	2	136580287	T	C	0.0899284	0.0124012	7.11477	1.12e-12	16313	24
class	Actinobacteria	class.Actinobacteria.id.419	rs17261772	2	135911422	C	T	0.0920713	0.0124866	7.24577	4.3e-13	16182	23
class	Actinobacteria	class.Actinobacteria.id.419	rs313519	2	136439517	C	A	0.0908563	0.0125815	7.12173	1.07e-12	16313	24
class	Actinobacteria	class.Actinobacteria.id.419	rs313518	2	136439090	T	C	0.0907332	0.012581	7.10331	1.22e-12	16313	24
class	Actinobacteria	class.Actinobacteria.id.419	rs2034276	2	136422171	T	A	0.089594	0.0125789	7.02059	2.21e-12	16313	24
class	Actinobacteria	class.Actinobacteria.id.419	rs313528	2	136445869	A	G	0.0896386	0.012579	7.02042	2.21e-12	16313	24
class	Actinobacteria	class.Actinobacteria.id.419	rs4954280	2	136420690	G	A	0.089587	0.0125763	7.01748	2.26e-12	16313	24
class	Actinobacteria	class.Actinobacteria.id.419	rs28453840	2	136522941	G	A	0.0900388	0.0126228	7.00349	2.5e-12	16312	24
class	Actinobacteria	class.Actinobacteria.id.419	rs1446584	2	136419961	G	A	0.0893976	0.0125757	7.00452	2.48e-12	16313	24
class	Actinobacteria	class.Actinobacteria.id.419	rs313523	2	136432103	A	G	0.0893878	0.0125826	7.00249	2.51e-12	16313	24
class	Actinobacteria	class.Actinobacteria.id.419	rs313522	2	136430866	A	T	0.089353	0.0125827	6.99844	2.59e-12	16313	24
class	Actinobacteria	class.Actinobacteria.id.419	rs1438305	2	136502792	C	G	0.0899054	0.0126321	6.98169	2.92e-12	16313	24
class	Actinobacteria	class.Actinobacteria.id.419	rs1011361	2	136553639	G	A	0.0898334	0.0126359	6.9765	3.03e-12	16312	24
class	Actinobacteria	class.Actinobacteria.id.419	rs10202489	2	136494186	G	A	0.0896102	0.0126092	6.9753	3.05e-12	16313	24
class	Actinobacteria	class.Actinobacteria.id.419	rs656326	2	136428460	C	A	0.0890462	0.0125802	6.97611	3.03e-12	16313	24
class	Actinobacteria	class.Actinobacteria.id.419	rs6720287	2	136418348	G	A	0.0890003	0.012576	6.97582	3.04e-12	16313	24
class	Actinobacteria	class.Actinobacteria.id.419	rs313524	2	136444123	T	C	0.0889802	0.0125793	6.97038	3.16e-12	16313	24
class	Actinobacteria	class.Actinobacteria.id.419	rs12998016	2	136551694	C	T	0.0895349	0.0126378	6.95422	3.55e-12	16312	24
class	Actinobacteria	class.Actinobacteria.id.419	rs6715856	2	136416855	C	T	0.0887859	0.0125764	6.96133	3.37e-12	16313	24
class	Actinobacteria	class.Actinobacteria.id.419	rs10195620	2	136495619	A	T	0.089464	0.0126364	6.95169	3.61e-12	16313	24
class	Actinobacteria	class.Actinobacteria.id.419	rs6430589	2	136554800	G	C	0.0890976	0.0126367	6.94655	3.74e-12	16312	24
class	Actinobacteria	class.Actinobacteria.id.419	rs1438307	2	136499166	G	T	0.0893801	0.0126274	6.94826	3.7e-12	16313	24
class	Actinobacteria	class.Actinobacteria.id.419	rs1438304	2	136503157	A	G	0.0894761	0.0126317	6.948	3.7e-12	16313	24
class	Actinobacteria	class.Actinobacteria.id.419	rs6755383	2	136416941	T	C	0.0887419	0.0125775	6.95799	3.45e-12	16313	24
class	Actinobacteria	class.Actinobacteria.id.419	rs7355359	2	136462441	C	T	0.0886943	0.0125801	6.94519	3.78e-12	16313	24
class	Actinobacteria	class.Actinobacteria.id.419	rs10192827	2	136521514	G	A	0.0889909	0.0126238	6.90293	5.09e-12	16311	24
class	Actinobacteria	class.Actinobacteria.id.419	rs10928542	2	136410299	A	G	0.0883155	0.0125772	6.9239	4.39e-12	16313	24
class	Actinobacteria	class.Actinobacteria.id.419	rs12998387	2	136507039	A	G	0.0889143	0.0126217	6.91009	4.84e-12	16313	24
class	Actinobacteria	class.Actinobacteria.id.419	rs3213889	2	136511575	A	G	0.089037	0.0126328	6.90971	4.86e-12	16313	24
class	Actinobacteria	class.Actinobacteria.id.419	rs4954276	2	136402117	G	A	0.088514	0.0125768	6.91856	4.56e-12	16313	24
class	Actinobacteria	class.Actinobacteria.id.419	rs7608045	2	136413359	C	T	0.0882572	0.0125778	6.91805	4.58e-12	16313	24
class	Actinobacteria	class.Actinobacteria.id.419	rs10173394	2	136522675	C	T	0.0888859	0.012623	6.90502	5.02e-12	16313	24
class	Actinobacteria	class.Actinobacteria.id.419	rs13412397	2	136470714	G	A	0.0886464	0.0125961	6.91146	4.8e-12	16313	24
class	Actinobacteria	class.Actinobacteria.id.419	rs4954279	2	136409073	A	G	0.0880797	0.0125765	6.90516	5.01e-12	16313	24
class	Actinobacteria	class.Actinobacteria.id.419	rs12619365	2	136398174	T	C	0.08822	0.0126217	6.90428	5.05e-12	16313	24
class	Actinobacteria	class.Actinobacteria.id.419	rs2011946	2	136817616	C	A	0.0838274	0.0119413	6.91078	4.82e-12	16308	24
class	Actinobacteria	class.Actinobacteria.id.419	rs11679508	2	136474098	A	T	0.0882116	0.0125969	6.87704	6.11e-12	16313	24
class	Actinobacteria	class.Actinobacteria.id.419	rs12994270	2	136518103	T	A	0.088453	0.0126235	6.86323	6.73e-12	16313	24
class	Actinobacteria	class.Actinobacteria.id.419	rs13413639	2	136403749	A	C	0.0877595	0.0125756	6.87045	6.4e-12	16313	24
class	Actinobacteria	class.Actinobacteria.id.419	rs12469709	2	136495300	C	T	0.0881147	0.0126384	6.84249	7.78e-12	16313	24
class	Actinobacteria	class.Actinobacteria.id.419	rs1869829	2	135877562	G	A	0.0868911	0.0124838	6.89987	5.2e-12	16313	24
class	Actinobacteria	class.Actinobacteria.id.419	rs1374329	2	136421323	G	A	0.0881831	0.0128247	6.77021	1.29e-11	16313	24
class	Actinobacteria	class.Actinobacteria.id.419	rs6760329	2	136544752	A	G	0.0887484	0.013013	6.69977	2.09e-11	16313	24
class	Actinobacteria	class.Actinobacteria.id.419	rs9287442	2	136522710	A	G	0.0885489	0.0129614	6.68798	2.26e-11	16313	24
class	Actinobacteria	class.Actinobacteria.id.419	rs10188066	2	136539513	G	A	0.0883405	0.013013	6.66623	2.62e-11	16313	24
class	Actinobacteria	class.Actinobacteria.id.419	rs10928545	2	136501840	A	G	0.088431	0.0129691	6.66056	2.73e-11	16313	24
class	Actinobacteria	class.Actinobacteria.id.419	rs62160860	2	136751849	C	G	0.113159	0.0170362	6.66292	2.68e-11	16310	24
class	Actinobacteria	class.Actinobacteria.id.419	rs11693502	2	136808949	C	T	0.0810058	0.0119337	6.70927	1.96e-11	16312	24
class	Actinobacteria	class.Actinobacteria.id.419	rs2304599	2	136528004	C	G	0.0883744	0.0130189	6.65279	2.88e-11	16313	24
class	Actinobacteria	class.Actinobacteria.id.419	rs12616520	2	136516748	A	T	0.088031	0.0129616	6.64832	2.96e-11	16313	24
class	Actinobacteria	class.Actinobacteria.id.419	rs10187402	2	135771974	G	C	0.0846609	0.0125257	6.73409	1.65e-11	16308	24
class	Actinobacteria	class.Actinobacteria.id.419	rs6704561	2	136819662	T	C	0.078466	0.0123219	6.29513	3.07e-10	16182	23
class	Actinobacteria	class.Actinobacteria.id.419	rs3768998	2	136720344	T	G	0.105219	0.0173531	6.09637	1.09e-09	16312	24
class	Actinobacteria	class.Actinobacteria.id.419	rs2016636	2	136058820	A	G	0.0795819	0.0125225	6.28526	3.27e-10	16313	24
class	Actinobacteria	class.Actinobacteria.id.419	rs12328663	2	135832131	C	T	0.0965573	0.0157926	6.33282	2.41e-10	16313	24
class	Actinobacteria	class.Actinobacteria.id.419	rs13389481	2	135796410	A	C	0.0982232	0.0161635	6.25873	3.88e-10	16311	24
class	Actinobacteria	class.Actinobacteria.id.419	rs4954551	2	136731066	A	G	0.109879	0.016819	6.59123	4.36e-11	16313	24
class	Actinobacteria	class.Actinobacteria.id.419	rs7587285	2	136733897	C	T	0.110116	0.0167978	6.6062	3.94e-11	16313	24
class	Actinobacteria	class.Actinobacteria.id.419	rs2278544	2	136546110	A	G	0.0871368	0.0129829	6.56643	5.15e-11	16313	24
class	Actinobacteria	class.Actinobacteria.id.419	rs2278683	2	136743490	C	A	0.109872	0.0168064	6.57978	4.71e-11	16312	24
class	Actinobacteria	class.Actinobacteria.id.419	rs11893318	2	136747085	C	T	0.109383	0.0168198	6.54985	5.76e-11	16312	24
class	Actinobacteria	class.Actinobacteria.id.419	rs11679933	2	136812931	G	T	0.0802131	0.0119442	6.6169	3.67e-11	16309	24
class	Actinobacteria	class.Actinobacteria.id.419	rs1030764	2	136553529	C	T	0.0869578	0.0130208	6.54208	6.07e-11	16313	24
class	Actinobacteria	class.Actinobacteria.id.419	rs3820794	2	136505546	C	T	0.086478	0.0130027	6.51376	7.33e-11	16313	24
class	Actinobacteria	class.Actinobacteria.id.419	rs932206	2	136825272	C	T	0.0759471	0.0115151	6.55816	5.45e-11	16182	23
class	Actinobacteria	class.Actinobacteria.id.419	rs6714750	2	136783169	G	A	0.0849251	0.0126225	6.59248	4.33e-11	16182	23
class	Actinobacteria	class.Actinobacteria.id.419	rs2680880	2	136873549	A	T	0.0774995	0.0115126	6.57522	4.86e-11	16313	24
class	Actinobacteria	class.Actinobacteria.id.419	rs7581382	2	135775130	C	T	-0.0851129	0.0141381	-6.52328	6.88e-11	15292	21
class	Actinobacteria	class.Actinobacteria.id.419	rs935613	2	136022798	T	C	0.0825195	0.0125188	6.53374	6.41e-11	16313	24
class	Actinobacteria	class.Actinobacteria.id.419	rs1375132	2	135954405	G	A	0.0822519	0.0124975	6.51104	7.46e-11	16311	24
class	Actinobacteria	class.Actinobacteria.id.419	rs6747073	2	135915358	C	T	0.0807114	0.0124857	6.39995	1.55e-10	16311	24
class	Actinobacteria	class.Actinobacteria.id.419	rs7601696	2	135802050	A	C	0.0947894	0.0158467	6.14981	7.76e-10	16313	24
class	Actinobacteria	class.Actinobacteria.id.419	rs6760553	2	135794367	G	A	0.0946941	0.0158576	6.157	7.41e-10	16313	24
class	Actinobacteria	class.Actinobacteria.id.419	rs7577258	2	135802148	A	G	0.0947071	0.0158453	6.14583	7.95e-10	16313	24
class	Actinobacteria	class.Actinobacteria.id.419	rs2017831	2	135800601	T	C	0.0946733	0.0158493	6.14679	7.91e-10	16313	24
class	Actinobacteria	class.Actinobacteria.id.419	rs3769002	2	136626004	C	T	0.105358	0.0174205	5.9643	2.46e-09	16313	24
class	Actinobacteria	class.Actinobacteria.id.419	rs56263017	2	136624919	C	T	0.105249	0.0174207	5.96009	2.52e-09	16313	24
class	Actinobacteria	class.Actinobacteria.id.419	rs7565268	2	135802028	C	T	0.0946212	0.0158467	6.13924	8.29e-10	16313	24
class	Actinobacteria	class.Actinobacteria.id.419	rs56174523	2	135796965	C	A	0.0945298	0.015853	6.13969	8.27e-10	16313	24
class	Actinobacteria	class.Actinobacteria.id.419	rs2874739	2	135818907	T	C	0.0967751	0.0157894	6.31728	2.66e-10	16313	24
class	Actinobacteria	class.Actinobacteria.id.419	rs1900741	2	136002500	T	C	0.0857317	0.0136167	6.13605	8.46e-10	16313	24
class	Actinobacteria	class.Actinobacteria.id.419	rs10193348	2	135829432	G	A	0.0963125	0.0157962	6.29529	3.07e-10	16313	24
class	Actinobacteria	class.Actinobacteria.id.419	rs10167901	2	135795443	T	C	0.0962356	0.0158534	6.24727	4.18e-10	16313	24
class	Actinobacteria	class.Actinobacteria.id.419	rs10208624	2	135853807	T	C	0.0950424	0.015835	6.23697	4.46e-10	16313	24
class	Actinobacteria	class.Actinobacteria.id.419	rs10167809	2	135795385	T	C	0.09603	0.015852	6.23776	4.44e-10	16313	24
class	Actinobacteria	class.Actinobacteria.id.419	rs4953948	2	135795150	G	T	0.0960188	0.0158521	6.2372	4.45e-10	16313	24
class	Actinobacteria	class.Actinobacteria.id.419	rs4954216	2	135795095	A	G	0.095953	0.0158522	6.23216	4.6e-10	16313	24
class	Actinobacteria	class.Actinobacteria.id.419	rs7568525	2	135849613	A	G	0.0950414	0.0158384	6.23944	4.39e-10	16313	24
class	Actinobacteria	class.Actinobacteria.id.419	rs10167884	2	135795396	T	C	0.0957944	0.0158535	6.22167	4.92e-10	16313	24
class	Actinobacteria	class.Actinobacteria.id.419	rs4954215	2	135794986	A	G	0.0957562	0.015853	6.22158	4.92e-10	16313	24
class	Actinobacteria	class.Actinobacteria.id.419	rs62168942	2	135799082	C	T	0.0957826	0.01585	6.21337	5.19e-10	16313	24
class	Actinobacteria	class.Actinobacteria.id.419	rs4954513	2	136628380	A	G	0.106225	0.0174129	6.00236	1.94e-09	16313	24
class	Actinobacteria	class.Actinobacteria.id.419	rs10182750	2	135795595	C	T	0.0957126	0.015855	6.21113	5.26e-10	16313	24
class	Actinobacteria	class.Actinobacteria.id.419	rs4953947	2	135795040	C	A	0.0955496	0.0158551	6.2078	5.37e-10	16313	24
class	Actinobacteria	class.Actinobacteria.id.419	rs7422031	2	135814716	T	C	0.0953739	0.0157892	6.22529	4.81e-10	16313	24
class	Actinobacteria	class.Actinobacteria.id.419	rs13409400	2	135798082	C	A	0.0954751	0.01585	6.19537	5.81e-10	16313	24
class	Actinobacteria	class.Actinobacteria.id.419	rs7573600	2	135861497	C	G	0.0946776	0.0157999	6.2146	5.15e-10	16313	24
class	Actinobacteria	class.Actinobacteria.id.419	rs62168941	2	135798758	T	C	0.0954432	0.0158504	6.18913	6.05e-10	16313	24
class	Actinobacteria	class.Actinobacteria.id.419	rs16832275	2	136704414	G	C	0.101256	0.0167981	5.99402	2.05e-09	16313	24
class	Actinobacteria	class.Actinobacteria.id.419	rs11898045	2	135859923	C	T	0.0944239	0.0158026	6.20872	5.34e-10	16313	24
class	Actinobacteria	class.Actinobacteria.id.419	rs56903548	2	135812969	T	C	0.0946095	0.0157912	6.18414	6.24e-10	16313	24
class	Actinobacteria	class.Actinobacteria.id.419	rs4954217	2	135801228	T	C	0.0950358	0.0158489	6.16943	6.85e-10	16313	24
class	Actinobacteria	class.Actinobacteria.id.419	rs13413872	2	135796155	T	G	0.0950513	0.015854	6.17146	6.77e-10	16313	24
class	Actinobacteria	class.Actinobacteria.id.419	rs13402112	2	135796000	C	A	0.0950513	0.015854	6.17146	6.77e-10	16313	24
class	Actinobacteria	class.Actinobacteria.id.419	rs10186594	2	135797223	G	A	0.0950437	0.0158455	6.16898	6.87e-10	16313	24
class	Actinobacteria	class.Actinobacteria.id.419	rs58426504	2	135860305	G	T	0.0940717	0.0158014	6.18723	6.12e-10	16313	24
class	Actinobacteria	class.Actinobacteria.id.419	rs4954214	2	135793565	T	C	0.0949188	0.0158585	6.1693	6.86e-10	16313	24
class	Actinobacteria	class.Actinobacteria.id.419	rs3213871	2	136615222	T	C	0.105538	0.0174659	5.97254	2.34e-09	16313	24
class	Actinobacteria	class.Actinobacteria.id.419	rs921859	2	135800757	G	A	0.0947905	0.0158491	6.15597	7.46e-10	16313	24
class	Actinobacteria	class.Actinobacteria.id.419	rs58697996	2	135871624	A	G	0.094277	0.0158382	6.18103	6.37e-10	16313	24
class	Actinobacteria	class.Actinobacteria.id.419	rs182549	2	136616754	C	T	0.111489	0.012066	9.19386	3.79e-20	16313	24
class	Actinobacteria	class.Actinobacteria.id.419	rs4988235	2	136608646	G	A	0.109587	0.0120515	9.04503	1.5e-19	16313	24
class	Actinobacteria	class.Actinobacteria.id.419	rs6754311	2	136707982	C	T	0.108073	0.012047	8.93222	4.18e-19	16312	24
class	Actinobacteria	class.Actinobacteria.id.419	rs6730157	2	135907088	G	A	0.107534	0.0119089	8.99204	2.43e-19	16313	24
class	Actinobacteria	class.Actinobacteria.id.419	rs1446585	2	136407479	G	A	0.108704	0.0121458	8.86417	7.71e-19	16182	23
class	Actinobacteria	class.Actinobacteria.id.419	rs7570971	2	135837906	A	C	0.106846	0.0119243	8.98605	2.56e-19	16182	23
class	Actinobacteria	class.Actinobacteria.id.419	rs36084664	2	136413650	G	A	-0.110466	0.0128847	-8.97613	2.8e-19	15292	21
class	Actinobacteria	class.Actinobacteria.id.419	rs12465802	2	136381348	A	G	0.106318	0.0119961	8.84951	8.79e-19	16313	24
class	Actinobacteria	class.Actinobacteria.id.419	rs1375131	2	135954797	C	T	0.105674	0.0119114	8.84489	9.16e-19	16312	24
class	Actinobacteria	class.Actinobacteria.id.419	rs687670	2	136740900	C	T	0.105578	0.0123097	8.47009	2.45e-17	16313	24
class	Actinobacteria	class.Actinobacteria.id.419	rs13023281	2	136043944	C	T	-0.103988	0.0127966	-8.52104	1.58e-17	15292	21
class	Actinobacteria	class.Actinobacteria.id.419	rs13404551	2	136721995	C	T	0.103988	0.0122982	8.31034	9.54e-17	16311	24
class	Actinobacteria	class.Actinobacteria.id.419	rs309160	2	136685228	T	C	0.102058	0.0123086	8.15781	3.41e-16	16313	24
class	Actinobacteria	class.Actinobacteria.id.419	rs16832200	2	136683293	C	T	0.0971884	0.0167956	5.77777	7.57e-09	16313	24
class	Actinobacteria	class.Actinobacteria.id.419	rs6752519	2	136646900	T	C	0.102436	0.0173854	5.81482	6.07e-09	16313	24
class	Actinobacteria	class.Actinobacteria.id.419	rs309132	2	136633011	G	C	0.102406	0.0171747	5.82421	5.74e-09	16313	24
class	Actinobacteria	class.Actinobacteria.id.419	rs56067372	2	136637622	T	C	0.103578	0.017433	5.81761	5.97e-09	16313	24
class	Actinobacteria	class.Actinobacteria.id.419	rs4640444	2	135773617	C	T	0.0895223	0.0158185	5.97518	2.3e-09	16311	24
class	Actinobacteria	class.Actinobacteria.id.419	rs1551497	2	135787642	C	T	0.0931003	0.0158588	6.03963	1.54e-09	16312	24
class	Actinobacteria	class.Actinobacteria.id.419	rs10179271	2	136910834	C	T	0.0723362	0.0120038	6.00167	1.95e-09	16313	24
class	Actinobacteria	class.Actinobacteria.id.419	rs61087958	2	135874038	T	C	0.0940299	0.0158094	6.15843	7.35e-10	16313	24
class	Actinobacteria	class.Actinobacteria.id.419	rs4953946	2	135793684	G	T	0.0942596	0.0158585	6.13452	8.54e-10	16313	24
class	Actinobacteria	class.Actinobacteria.id.419	rs11888951	2	135793845	C	T	0.0941495	0.0158578	6.12441	9.1e-10	16313	24
class	Actinobacteria	class.Actinobacteria.id.419	rs7601683	2	135802020	T	C	0.0941316	0.0158471	6.10769	1.01e-09	16313	24
class	Actinobacteria	class.Actinobacteria.id.419	rs10174944	2	135797747	T	C	0.0940235	0.0158529	6.10607	1.02e-09	16312	24
class	Actinobacteria	class.Actinobacteria.id.419	rs4954220	2	135872646	A	C	0.0934047	0.0158367	6.13144	8.71e-10	16313	24
class	Actinobacteria	class.Actinobacteria.id.419	rs7565149	2	135801956	A	T	0.0940093	0.015847	6.10376	1.04e-09	16313	24
class	Actinobacteria	class.Actinobacteria.id.419	rs62168934	2	135792528	G	A	0.0940021	0.0158589	6.10405	1.03e-09	16313	24
class	Actinobacteria	class.Actinobacteria.id.419	rs4954567	2	136901587	T	G	0.0732592	0.0120035	6.07787	1.22e-09	16313	24
class	Actinobacteria	class.Actinobacteria.id.419	rs60350840	2	135789784	G	A	0.0940811	0.0158608	6.09671	1.08e-09	16313	24
class	Actinobacteria	class.Actinobacteria.id.419	rs4346445	2	135773446	C	A	0.0921498	0.0158563	6.07738	1.22e-09	16311	24
class	Actinobacteria	class.Actinobacteria.id.419	rs16831498	2	136027264	C	G	0.0954896	0.0160598	6.13818	8.35e-10	16313	24
class	Actinobacteria	class.Actinobacteria.id.419	rs2164332	2	136671801	C	G	0.0984598	0.0167877	5.85187	4.86e-09	16313	24
class	Actinobacteria	class.Actinobacteria.id.419	rs4953945	2	135766072	G	C	0.0946539	0.0159247	6.09096	1.12e-09	16311	24
class	Actinobacteria	class.Actinobacteria.id.419	rs7608980	2	136636909	A	G	0.105345	0.0174337	5.91839	3.25e-09	16313	24
class	Actinobacteria	class.Actinobacteria.id.419	rs16832156	2	136652859	A	G	0.098401	0.0168204	5.7979	6.72e-09	16312	24
class	Actinobacteria	class.Actinobacteria.id.419	rs6741481	2	135874622	G	A	0.0929799	0.0157998	6.09638	1.08e-09	16313	24
class	Actinobacteria	class.Actinobacteria.id.419	rs7603805	2	135893853	G	A	0.093578	0.0157922	6.11861	9.44e-10	16313	24
class	Actinobacteria	class.Actinobacteria.id.419	rs16832138	2	136637350	A	G	0.105094	0.0174289	5.90621	3.5e-09	16313	24
class	Actinobacteria	class.Actinobacteria.id.419	rs2290518	2	135878814	A	G	0.0926928	0.0157979	6.0781	1.22e-09	16313	24
class	Actinobacteria	class.Actinobacteria.id.419	rs2322725	2	136677192	C	T	0.0978787	0.0167939	5.82211	5.81e-09	16313	24
class	Actinobacteria	class.Actinobacteria.id.419	rs11884903	2	136016079	C	T	0.0944984	0.0160071	6.10226	1.05e-09	16313	24
class	Actinobacteria	class.Actinobacteria.id.419	rs1401687	2	136908062	C	G	0.0725861	0.0120043	6.02074	1.74e-09	16313	24
class	Actinobacteria	class.Actinobacteria.id.419	rs11903663	2	135774681	G	A	0.0895879	0.015817	5.98742	2.13e-09	16311	24
class	Actinobacteria	class.Actinobacteria.id.419	rs58327215	2	135884487	C	G	0.0925797	0.0158316	6.07282	1.26e-09	16313	24
class	Actinobacteria	class.Actinobacteria.id.419	rs12616955	2	136902666	T	C	0.0697199	0.0120114	5.78902	7.08e-09	16313	24
class	Actinobacteria	class.Actinobacteria.id.419	rs78793148	2	136781262	A	C	0.108269	0.0188212	5.63725	1.73e-08	16182	23
class	Actinobacteria	class.Actinobacteria.id.419	rs6430561	2	135885357	T	C	0.0923692	0.015835	6.05053	1.44e-09	16313	24
class	Actinobacteria	class.Actinobacteria.id.419	rs4645053	2	135773692	A	T	0.0895114	0.0158186	5.97455	2.31e-09	16311	24
class	Actinobacteria	class.Actinobacteria.id.419	rs6739713	2	136488978	G	A	0.0769809	0.012758	5.93341	2.97e-09	16313	24
class	Actinobacteria	class.Actinobacteria.id.419	rs4954212	2	135780168	G	A	0.0925129	0.0158237	5.99963	1.98e-09	16312	24
class	Actinobacteria	class.Actinobacteria.id.419	rs3754690	2	136590558	T	C	0.105744	0.018013	5.79937	6.66e-09	16313	24
class	Actinobacteria	class.Actinobacteria.id.419	rs2164331	2	136667896	T	C	0.101664	0.0174385	5.77799	7.56e-09	16313	24
class	Actinobacteria	class.Actinobacteria.id.419	rs12478902	2	136659495	C	T	0.0985206	0.017022	5.77594	7.65e-09	16312	24
class	Actinobacteria	class.Actinobacteria.id.419	rs10209482	2	136191314	C	A	0.0937687	0.0160329	6.03784	1.56e-09	16313	24
class	Actinobacteria	class.Actinobacteria.id.419	rs11890844	2	135785149	G	A	0.0925536	0.015876	6.00829	1.87e-09	16312	24
class	Actinobacteria	class.Actinobacteria.id.419	rs9941547	2	136907682	A	G	0.0723357	0.0120508	5.97766	2.26e-09	16204	23
class	Actinobacteria	class.Actinobacteria.id.419	rs13410870	2	135880013	A	G	0.0916725	0.0158007	6.02456	1.7e-09	16313	24
class	Actinobacteria	class.Actinobacteria.id.419	rs309126	2	136643900	C	T	0.0967206	0.0163423	5.80917	6.28e-09	16313	24
class	Actinobacteria	class.Actinobacteria.id.419	rs17293519	2	135803766	G	A	0.0905325	0.0157863	5.94544	2.76e-09	16313	24
class	Actinobacteria	class.Actinobacteria.id.419	rs6709763	2	135789405	A	C	0.0919039	0.0158598	5.96725	2.41e-09	16313	24
class	Actinobacteria	class.Actinobacteria.id.419	rs13402101	2	135785066	A	T	0.0923385	0.0158773	5.98638	2.15e-09	16312	24
class	Actinobacteria	class.Actinobacteria.id.419	rs57829242	2	135984172	G	A	0.0936368	0.0160094	6.03246	1.61e-09	16313	24
class	Actinobacteria	class.Actinobacteria.id.419	rs13399376	2	135785068	G	A	0.0922173	0.0158774	5.98027	2.23e-09	16312	24
class	Actinobacteria	class.Actinobacteria.id.419	rs74266324	2	136787476	A	G	0.0831877	0.0144615	5.77654	7.63e-09	16182	23
class	Actinobacteria	class.Actinobacteria.id.419	rs3754692	2	136479302	C	T	0.0765538	0.0127546	5.89811	3.68e-09	16313	24
class	Actinobacteria	class.Actinobacteria.id.419	rs4494812	2	135773420	G	A	0.0888353	0.0158207	5.92078	3.2e-09	16311	24
class	Actinobacteria	class.Actinobacteria.id.419	rs55634455	2	136593694	C	T	0.104525	0.0179982	5.75135	8.85e-09	16313	24
class	Actinobacteria	class.Actinobacteria.id.419	rs4954568	2	136910690	A	T	0.0716435	0.0120042	5.94362	2.79e-09	16313	24
class	Actinobacteria	class.Actinobacteria.id.419	rs16831264	2	135787148	C	G	0.0914096	0.0158072	5.96009	2.52e-09	16312	24
class	Actinobacteria	class.Actinobacteria.id.419	rs6430593	2	136655620	A	G	0.0976705	0.0167991	5.74052	9.44e-09	16313	24
class	Actinobacteria	class.Actinobacteria.id.419	rs6737635	2	135789472	T	G	0.0912542	0.0158602	5.92201	3.18e-09	16313	24
class	Actinobacteria	class.Actinobacteria.id.419	rs60433564	2	136535364	C	A	0.119278	0.0206866	5.8681	4.41e-09	13623	22
class	Actinobacteria	class.Actinobacteria.id.419	rs6749119	2	135895879	G	C	0.0908334	0.0157935	5.97777	2.26e-09	16313	24
class	Actinobacteria	class.Actinobacteria.id.419	rs10496736	2	136536113	G	C	0.118804	0.0206873	5.85897	4.66e-09	13623	22
class	Actinobacteria	class.Actinobacteria.id.419	rs6721838	2	135935049	G	A	0.0916764	0.0158724	6.00309	1.94e-09	16313	24
class	Actinobacteria	class.Actinobacteria.id.419	rs78141345	2	136592309	A	G	0.103953	0.0180051	5.71509	1.1e-08	16313	24
class	Actinobacteria	class.Actinobacteria.id.419	rs11892750	2	135783367	A	G	0.0911436	0.0158899	5.88888	3.89e-09	16312	24
class	Actinobacteria	class.Actinobacteria.id.419	rs13427494	2	136166536	A	G	0.0924354	0.0160375	5.94891	2.7e-09	16313	24
class	Actinobacteria	class.Actinobacteria.id.419	rs6715785	2	136910273	A	G	0.0709594	0.0120001	5.8894	3.88e-09	16312	24
class	Actinobacteria	class.Actinobacteria.id.419	rs11897204	2	135899069	C	T	0.0903627	0.0158055	5.94281	2.8e-09	16313	24
class	Actinobacteria	class.Actinobacteria.id.419	rs6706466	2	135895809	G	A	0.0902271	0.015797	5.94398	2.78e-09	16313	24
class	Actinobacteria	class.Actinobacteria.id.419	rs56369660	2	135789682	G	A	0.0899826	0.0158049	5.88361	4.01e-09	16313	24
class	Actinobacteria	class.Actinobacteria.id.419	rs4954569	2	136913375	T	C	0.0707702	0.0119999	5.87718	4.17e-09	16312	24
class	Actinobacteria	class.Actinobacteria.id.419	rs4954242	2	136100473	G	A	0.0932867	0.0161175	5.93042	3.02e-09	16313	24
class	Actinobacteria	class.Actinobacteria.id.419	rs1979033	2	135705558	A	G	0.0652849	0.0114228	5.918	3.26e-09	16308	24
class	Actinobacteria	class.Actinobacteria.id.419	rs4954633	2	136546635	T	C	0.115296	0.0205447	5.79272	6.93e-09	13623	22
class	Actinobacteria	class.Actinobacteria.id.419	rs11888521	2	135775049	C	G	0.0876247	0.0158171	5.84825	4.97e-09	16311	24
class	Actinobacteria	class.Actinobacteria.id.419	rs13408096	2	135784733	T	G	0.0901275	0.0158199	5.87203	4.3e-09	16312	24
class	Actinobacteria	class.Actinobacteria.id.419	rs12233092	2	136652093	A	G	0.0954637	0.0168892	5.64387	1.66e-08	16310	24
class	Actinobacteria	class.Actinobacteria.id.419	rs4954226	2	135962711	C	T	0.0915939	0.0160037	5.92936	3.04e-09	16313	24
class	Actinobacteria	class.Actinobacteria.id.419	rs6723108	2	135479980	T	G	0.066609	0.0115694	5.96652	2.42e-09	16313	24
class	Actinobacteria	class.Actinobacteria.id.419	rs4954213	2	135784227	T	G	0.0897472	0.0158235	5.84961	4.93e-09	16312	24
class	Actinobacteria	class.Actinobacteria.id.419	rs56211644	2	136595426	C	T	0.102251	0.0179898	5.63539	1.75e-08	16313	24
class	Actinobacteria	class.Actinobacteria.id.419	rs4954221	2	135909462	A	G	0.0896939	0.0158315	5.89566	3.73e-09	16313	24
class	Actinobacteria	class.Actinobacteria.id.419	rs11900832	2	135781635	T	C	0.089774	0.0158917	5.81516	6.06e-09	16312	24
class	Actinobacteria	class.Actinobacteria.id.419	rs7597802	2	135781301	T	A	0.0897204	0.0158772	5.81333	6.12e-09	16312	24
class	Actinobacteria	class.Actinobacteria.id.419	rs7563997	2	135780587	A	T	0.0889554	0.0158255	5.79155	6.97e-09	16312	24
class	Actinobacteria	class.Actinobacteria.id.419	rs925966	2	136806959	C	G	0.0712106	0.0121993	5.75398	8.72e-09	16182	23
class	Actinobacteria	class.Actinobacteria.id.419	rs4954392	2	136901607	G	A	0.0700031	0.0120114	5.81258	6.15e-09	16313	24
class	Actinobacteria	class.Actinobacteria.id.419	rs4954570	2	136917355	C	G	0.0732333	0.0128536	5.76909	7.97e-09	16311	24
class	Actinobacteria	class.Actinobacteria.id.419	rs950176	2	136898078	G	A	0.0698509	0.0120201	5.7797	7.48e-09	16311	24
class	Actinobacteria	class.Actinobacteria.id.419	rs61663334	2	135776430	G	A	0.0862912	0.0158317	5.78033	7.46e-09	16312	24
class	Actinobacteria	class.Actinobacteria.id.419	rs11889843	2	135781522	A	G	0.0890049	0.0158227	5.79507	6.83e-09	16312	24
class	Actinobacteria	class.Actinobacteria.id.419	rs6742013	2	136169799	C	T	0.090377	0.0160367	5.83049	5.53e-09	16313	24
class	Actinobacteria	class.Actinobacteria.id.419	rs57543738	2	136586828	C	T	0.101652	0.018088	5.5952	2.2e-08	16313	24
class	Actinobacteria	class.Actinobacteria.id.419	rs60376570	2	136580398	A	G	0.101474	0.018068	5.59472	2.21e-08	16313	24
class	Actinobacteria	class.Actinobacteria.id.419	rs72972104	2	136537057	A	G	0.113927	0.0205493	5.72591	1.03e-08	13623	22
class	Actinobacteria	class.Actinobacteria.id.419	rs74697610	2	136773132	T	A	0.110377	0.0199922	5.57216	2.52e-08	16073	22
class	Actinobacteria	class.Actinobacteria.id.419	rs1530559	2	135755629	G	A	0.0654632	0.0114297	5.7783	7.55e-09	16182	23
class	Actinobacteria	class.Actinobacteria.id.419	rs10928529	2	135782456	A	G	0.0891483	0.0158902	5.77624	7.64e-09	16312	24
class	Actinobacteria	class.Actinobacteria.id.419	rs2874834	2	136485280	G	A	0.0742129	0.0127888	5.70288	1.18e-08	16313	24
class	Actinobacteria	class.Actinobacteria.id.419	rs4954566	2	136901513	T	C	0.0693166	0.0120109	5.7557	8.63e-09	16313	24
class	Actinobacteria	class.Actinobacteria.id.419	rs2305248	2	135928312	G	A	0.0885232	0.0157989	5.83377	5.42e-09	16313	24
class	Actinobacteria	class.Actinobacteria.id.419	rs7565053	2	136552629	T	A	0.121058	0.0215389	5.68573	1.3e-08	13499	21
class	Actinobacteria	class.Actinobacteria.id.419	rs584226	2	136641382	C	T	0.0961745	0.0170309	5.55074	2.84e-08	16313	24
class	Actinobacteria	class.Actinobacteria.id.419	rs7371606	2	136806774	G	A	0.0703862	0.0122017	5.68497	1.31e-08	16182	23
class	Actinobacteria	class.Actinobacteria.id.419	rs4954396	2	136927557	C	A	0.0689631	0.0120741	5.70596	1.16e-08	16313	24
class	Actinobacteria	class.Actinobacteria.id.419	rs4954564	2	136895508	G	A	0.0690118	0.0120217	5.71192	1.12e-08	16311	24
class	Actinobacteria	class.Actinobacteria.id.419	rs7605229	2	136228887	T	C	0.0901432	0.0160439	5.8042	6.47e-09	16313	24
class	Actinobacteria	class.Actinobacteria.id.419	rs4954572	2	136926719	T	G	0.069121	0.0120747	5.71976	1.07e-08	16313	24
class	Actinobacteria	class.Actinobacteria.id.419	rs4954430	2	136553925	T	C	0.115054	0.0207605	5.67571	1.38e-08	13622	22
class	Actinobacteria	class.Actinobacteria.id.419	rs1123848	2	136945029	T	C	0.0688483	0.012102	5.68327	1.32e-08	16311	24
class	Actinobacteria	class.Actinobacteria.id.419	rs6727889	2	136110129	T	C	0.0899805	0.0160456	5.76536	8.15e-09	16313	24
class	Actinobacteria	class.Actinobacteria.id.419	rs16855656	2	136642433	G	A	0.0919622	0.0164453	5.5156	3.48e-08	16313	24
class	Actinobacteria	class.Actinobacteria.id.419	rs62170081	2	136524766	G	A	0.115011	0.0206917	5.65488	1.56e-08	13623	22
class	Actinobacteria	class.Actinobacteria.id.419	rs10803550	2	136907790	T	C	0.0687255	0.0120124	5.71106	1.12e-08	16313	24
class	Actinobacteria	class.Actinobacteria.id.419	rs953387	2	136907170	C	A	0.0685406	0.0120121	5.6999	1.2e-08	16313	24
class	Actinobacteria	class.Actinobacteria.id.419	rs2102896	2	136906640	C	T	0.068513	0.0120139	5.6986	1.21e-08	16313	24
class	Actinobacteria	class.Actinobacteria.id.419	rs2874874	2	136578194	C	A	0.10007	0.0180616	5.50871	3.61e-08	16313	24
class	Actinobacteria	class.Actinobacteria.id.419	rs6720497	2	136515859	A	G	0.113995	0.0206919	5.59568	2.2e-08	13623	22
class	Actinobacteria	class.Actinobacteria.id.419	rs2056297	2	136899116	T	G	0.0684972	0.0120117	5.68584	1.3e-08	16313	24
class	Actinobacteria	class.Actinobacteria.id.419	rs56982689	2	136553438	T	C	0.113007	0.0207433	5.62209	1.89e-08	13623	22
class	Actinobacteria	class.Actinobacteria.id.419	rs2322812	2	136578040	G	A	0.0994476	0.0180619	5.46921	4.52e-08	16313	24
class	Actinobacteria	class.Actinobacteria.id.419	rs3769011	2	136570613	T	A	0.0983944	0.0180715	5.41076	6.28e-08	16313	24
class	Actinobacteria	class.Actinobacteria.id.419	rs72970286	2	136522783	G	T	0.111213	0.0203604	5.59592	2.19e-08	13622	22
class	Actinobacteria	class.Actinobacteria.id.419	rs6707289	2	136515924	G	A	0.113992	0.0206917	5.59568	2.2e-08	13623	22
class	Actinobacteria	class.Actinobacteria.id.419	rs58080116	2	136574305	G	A	0.0993037	0.0180636	5.4556	4.88e-08	16313	24
class	Actinobacteria	class.Actinobacteria.id.419	rs4954397	2	136946433	G	A	0.0678614	0.0120988	5.60308	2.11e-08	16313	24
class	Actinobacteria	class.Actinobacteria.id.419	rs1964776	2	136939437	T	C	0.068118	0.0121043	5.6137	1.98e-08	16313	24
class	Actinobacteria	class.Actinobacteria.id.419	rs11897217	2	135914038	T	C	0.0864887	0.0158365	5.71861	1.07e-08	16313	24
class	Actinobacteria	class.Actinobacteria.id.419	rs61470941	2	136560003	C	T	0.0977222	0.0180497	5.43103	5.6e-08	16313	24
class	Actinobacteria	class.Actinobacteria.id.419	rs10928558	2	136926222	C	T	0.0688456	0.01225	5.61109	2.01e-08	16312	24
class	Actinobacteria	class.Actinobacteria.id.419	rs4954445	2	136571982	A	T	0.0984955	0.0180666	5.42684	5.74e-08	16313	24
class	Actinobacteria	class.Actinobacteria.id.419	rs7594509	2	135912977	T	G	0.0864399	0.0158386	5.71126	1.12e-08	16313	24
class	Actinobacteria	class.Actinobacteria.id.419	rs2322445	2	135921839	A	T	0.0865073	0.0158258	5.71074	1.12e-08	16313	24
class	Actinobacteria	class.Actinobacteria.id.419	rs16833335	2	136949744	A	G	0.0673473	0.0120943	5.55608	2.76e-08	16313	24
class	Actinobacteria	class.Actinobacteria.id.419	rs12473760	2	136905697	A	C	0.0675284	0.0120133	5.61877	1.92e-08	16313	24
class	Actinobacteria	class.Actinobacteria.id.419	rs4954577	2	136948711	G	A	0.0675989	0.0120979	5.57908	2.42e-08	16313	24
class	Actinobacteria	class.Actinobacteria.id.419	rs6729961	2	136520186	G	T	0.113563	0.020689	5.55397	2.79e-08	13623	22
class	Actinobacteria	class.Actinobacteria.id.419	rs3806502	2	136288273	T	C	0.0877177	0.0160346	5.6767	1.37e-08	16313	24
class	Actinobacteria	class.Actinobacteria.id.419	rs6705610	2	135925002	G	T	0.0859614	0.0158009	5.69415	1.24e-08	16313	24
class	Actinobacteria	class.Actinobacteria.id.419	rs16831994	2	136509573	C	T	0.111354	0.0205477	5.54099	3.01e-08	13623	22
class	Actinobacteria	class.Actinobacteria.id.419	rs6738563	2	135689188	T	G	0.0623797	0.0114297	5.64292	1.67e-08	16309	24
class	Actinobacteria	class.Actinobacteria.id.419	rs1519525	2	136965117	T	C	0.0671757	0.012076	5.53999	3.02e-08	16313	24
class	Actinobacteria	class.Actinobacteria.id.419	rs12992815	2	136563248	G	C	0.0951021	0.017922	5.3039	1.13e-07	16313	24
class	Actinobacteria	class.Actinobacteria.id.419	rs35215526	2	136496805	A	G	0.103586	0.0187524	5.43181	5.58e-08	16309	24
class	Actinobacteria	class.Actinobacteria.id.419	rs13008147	2	136857158	G	A	-0.068864	0.0128717	-5.62919	1.81e-08	15292	21
class	Actinobacteria	class.Actinobacteria.id.419	rs7609188	2	136511951	C	G	0.109862	0.0205537	5.4895	4.03e-08	13623	22
class	Actinobacteria	class.Actinobacteria.id.419	rs3820790	2	136599217	T	A	0.0982294	0.0182671	5.35947	8.35e-08	16310	24
class	Actinobacteria	class.Actinobacteria.id.419	rs62168847	2	136496928	C	T	0.101923	0.0186543	5.39472	6.86e-08	16309	24
class	Actinobacteria	class.Actinobacteria.id.419	rs3739022	2	136562472	A	G	0.0957608	0.018059	5.31419	1.07e-07	16313	24
class	Actinobacteria	class.Actinobacteria.id.419	rs7565871	2	135778656	C	G	0.0825549	0.0159186	5.47116	4.47e-08	16312	24
class	Actinobacteria	class.Actinobacteria.id.419	rs62168843	2	136496493	C	T	0.101383	0.0186546	5.37282	7.75e-08	16309	24
class	Actinobacteria	class.Actinobacteria.id.419	rs4954571	2	136918828	A	G	0.0653908	0.012927	5.17608	2.27e-07	16311	24
class	Actinobacteria	class.Actinobacteria.id.419	rs1028182	1	207001879	T	C	0.0676338	0.0132783	5.1316	2.87e-07	16310	24
class	Actinobacteria	class.Actinobacteria.id.419	rs10197646	2	135762656	A	G	0.0774689	0.0146201	5.06121	4.17e-07	16313	24
class	Actinobacteria	class.Actinobacteria.id.419	rs7568884	2	136928320	T	C	0.0630435	0.0122448	5.1846	2.16e-07	16313	24
class	Actinobacteria	class.Actinobacteria.id.419	rs4954556	2	136801201	A	G	0.1226	0.0247436	5.12978	2.9e-07	9647	17
class	Actinobacteria	class.Actinobacteria.id.419	rs13415439	2	136930232	A	C	0.0628515	0.0122428	5.16973	2.34e-07	16313	24
class	Actinobacteria	class.Actinobacteria.id.419	rs2056226	1	206997892	G	C	0.0681933	0.0135813	5.03842	4.69e-07	16182	23
class	Actinobacteria	class.Actinobacteria.id.419	rs60241067	2	136526981	T	A	0.0634173	0.0125294	4.97597	6.49e-07	16313	24
class	Actinobacteria	class.Actinobacteria.id.419	rs7556781	2	136506375	G	A	0.071596	0.0137435	5.06197	4.15e-07	16313	24
class	Actinobacteria	class.Actinobacteria.id.419	rs4954575	2	136935394	A	G	0.0627185	0.0122628	5.15112	2.59e-07	16313	24
class	Actinobacteria	class.Actinobacteria.id.419	rs6430580	2	136321951	G	A	0.0844586	0.0167136	5.20865	1.9e-07	16313	24
class	Actinobacteria	class.Actinobacteria.id.419	rs6733547	2	135758231	T	G	0.0804268	0.0160382	5.14568	2.67e-07	16312	24
class	Actinobacteria	class.Actinobacteria.id.419	rs10174462	2	135762429	G	C	0.0737054	0.0140224	5.0732	3.91e-07	16313	24
class	Actinobacteria	class.Actinobacteria.id.419	rs6540645	1	207001190	G	C	0.0681324	0.0135141	5.06283	4.13e-07	16308	24
class	Actinobacteria	class.Actinobacteria.id.419	rs72976292	2	136929107	A	T	0.0618008	0.0122375	5.09112	3.56e-07	16308	24
class	Actinobacteria	class.Actinobacteria.id.419	rs1807356	2	136555484	C	T	0.081038	0.0162851	5.04527	4.53e-07	16313	24
class	Actinobacteria	class.Actinobacteria.id.419	rs7589832	2	136504101	C	A	0.0717701	0.0138467	5.03471	4.79e-07	16313	24
class	Actinobacteria	class.Actinobacteria.id.419	rs13007153	2	136811263	C	T	0.0628078	0.0123108	5.05688	4.26e-07	16308	24
class	Actinobacteria	class.Actinobacteria.id.419	rs73958618	2	136500475	G	A	0.0711468	0.0138301	5.01023	5.44e-07	16313	24
class	Actinobacteria	class.Actinobacteria.id.419	rs1028181	1	207001709	T	C	0.0674677	0.0135137	5.01076	5.42e-07	16308	24
class	Actinobacteria	class.Actinobacteria.id.419	rs59869505	2	136932321	C	A	0.0617206	0.0122309	5.09185	3.55e-07	16313	24
class	Actinobacteria	class.Actinobacteria.id.419	rs10496737	2	136540083	G	A	0.075998	0.0138646	5.35101	8.75e-08	16313	24
class	Actinobacteria	class.Actinobacteria.id.419	rs62168846	2	136496910	A	G	0.102552	0.0187523	5.36973	7.89e-08	16309	24
class	Actinobacteria	class.Actinobacteria.id.419	rs9677760	2	136538939	T	A	0.0761008	0.0137895	5.37382	7.71e-08	16313	24
class	Actinobacteria	class.Actinobacteria.id.419	rs4954578	2	136958593	C	T	0.0659781	0.012076	5.43761	5.4e-08	16313	24
class	Actinobacteria	class.Actinobacteria.id.419	rs4954573	2	136927094	G	T	0.0666495	0.0122445	5.457	4.84e-08	16312	24
class	Actinobacteria	class.Actinobacteria.id.419	rs1865452	2	136539330	T	C	0.0760477	0.0138653	5.35336	8.63e-08	16313	24
class	Actinobacteria	class.Actinobacteria.id.419	rs60963894	2	136539670	G	T	0.0760426	0.0138646	5.35336	8.63e-08	16313	24
class	Actinobacteria	class.Actinobacteria.id.419	rs56036623	2	136923155	C	T	0.071193	0.0132643	5.43854	5.37e-08	16313	24
class	Actinobacteria	class.Actinobacteria.id.419	rs6716987	2	136963494	A	C	0.0656955	0.0120778	5.41427	6.15e-08	16313	24
class	Actinobacteria	class.Actinobacteria.id.419	rs60453613	2	136527120	C	G	0.0754944	0.0138639	5.31296	1.08e-07	16313	24
class	Actinobacteria	class.Actinobacteria.id.419	rs998451	2	135429288	G	A	0.0610382	0.0115892	5.50753	3.64e-08	16312	24
class	Actinobacteria	class.Actinobacteria.id.419	rs12469551	2	136510012	T	G	0.0753829	0.0137904	5.30996	1.1e-07	16313	24
class	Actinobacteria	class.Actinobacteria.id.419	rs13010498	2	136942326	C	G	-0.0670891	0.0121916	-5.58491	2.34e-08	16182	23
class	Actinobacteria	class.Actinobacteria.id.419	rs7595712	2	136509868	T	C	0.075472	0.0138639	5.2874	1.24e-07	16313	24
class	Actinobacteria	class.Actinobacteria.id.419	rs6660520	1	207003553	A	G	0.0711483	0.0134495	5.3083	1.11e-07	16308	24
class	Actinobacteria	class.Actinobacteria.id.419	rs62168844	2	136496639	G	A	0.0991922	0.0186556	5.25884	1.45e-07	16309	24
class	Actinobacteria	class.Actinobacteria.id.419	rs6708957	2	136520043	T	C	0.0748451	0.0138634	5.26686	1.39e-07	16313	24
class	Actinobacteria	class.Actinobacteria.id.419	rs7513988	1	207003956	C	T	0.0693683	0.0131871	5.29553	1.19e-07	16309	24
class	Actinobacteria	class.Actinobacteria.id.419	rs6745996	2	136292425	G	A	0.0880387	0.016697	5.423	5.86e-08	16313	24
class	Actinobacteria	class.Actinobacteria.id.419	rs80274970	2	136658837	T	C	0.101176	0.0196799	5.16817	2.36e-07	15823	22
class	Actinobacteria	class.Actinobacteria.id.419	rs12022129	1	207003374	G	A	0.0697561	0.0132648	5.29136	1.21e-07	16310	24
class	Actinobacteria	class.Actinobacteria.id.419	rs1469995	2	136542559	A	G	0.0739983	0.0138486	5.21599	1.83e-07	16308	24
class	Actinobacteria	class.Actinobacteria.id.419	rs1469996	2	136542560	G	A	0.075457	0.0139334	5.26169	1.43e-07	16182	23
class	Actinobacteria	class.Actinobacteria.id.419	rs60274701	2	136565328	A	G	0.0940911	0.017874	5.22563	1.74e-07	16312	24
class	Actinobacteria	class.Actinobacteria.id.419	rs4954394	2	136917330	G	A	0.0670645	0.0129262	5.31122	1.09e-07	16313	24
class	Actinobacteria	class.Actinobacteria.id.419	rs10193587	2	136925439	C	T	0.0656265	0.0123482	5.33683	9.46e-08	16182	23
class	Actinobacteria	class.Actinobacteria.id.419	rs4845143	1	207003319	G	T	0.0691122	0.0132747	5.25144	1.51e-07	16310	24
class	Actinobacteria	class.Actinobacteria.id.419	rs147616090	2	136530443	T	C	0.0741592	0.0138477	5.22301	1.76e-07	16313	24
class	Actinobacteria	class.Actinobacteria.id.419	rs7575241	2	135768352	A	C	0.0733521	0.0139987	5.10453	3.32e-07	16312	24
class	Actinobacteria	class.Actinobacteria.id.419	rs6732236	2	136501509	G	T	0.0738434	0.0138631	5.19426	2.06e-07	16313	24
class	Actinobacteria	class.Actinobacteria.id.419	rs7564577	2	136576166	T	C	0.0815548	0.0161539	5.15626	2.52e-07	16311	24
class	Actinobacteria	class.Actinobacteria.id.419	rs10928513	2	135456759	T	C	0.0609005	0.0115368	5.41059	6.28e-08	16312	24
class	Actinobacteria	class.Actinobacteria.id.419	rs7604460	2	136773638	C	T	0.0825192	0.0155317	5.19782	2.02e-07	16182	23
class	Actinobacteria	class.Actinobacteria.id.419	rs6430585	2	136506927	A	C	0.0729446	0.0137598	5.14605	2.66e-07	16313	24
class	Actinobacteria	class.Actinobacteria.id.419	rs7582173	2	135763318	A	G	0.0783488	0.0146174	5.11733	3.1e-07	16313	24
class	Actinobacteria	class.Actinobacteria.id.419	rs872151	2	136556805	T	C	0.090607	0.0177914	5.11601	3.12e-07	16313	24
class	Actinobacteria	class.Actinobacteria.id.419	rs12471781	2	136770509	A	G	0.0818178	0.0156146	5.1626	2.44e-07	16182	23
class	Actinobacteria	class.Actinobacteria.id.419	rs4954388	2	136808142	C	T	0.0638407	0.0123169	5.14363	2.69e-07	16309	24
class	Actinobacteria	class.Actinobacteria.id.419	rs586964	2	136652491	A	G	0.074925	0.0154201	4.80891	1.52e-06	16312	24
class	Actinobacteria	class.Actinobacteria.id.419	rs16832205	2	136684632	A	G	0.0751653	0.0154751	4.82392	1.41e-06	16313	24
class	Actinobacteria	class.Actinobacteria.id.419	rs6728946	2	136635343	G	C	0.0725236	0.0150872	4.79322	1.64e-06	16312	24
class	Actinobacteria	class.Actinobacteria.id.419	rs12464050	2	136663110	T	G	0.0752843	0.015486	4.82033	1.43e-06	16312	24
class	Actinobacteria	class.Actinobacteria.id.419	rs309159	2	136684940	T	C	0.0725508	0.0151139	4.81717	1.46e-06	16313	24
class	Actinobacteria	class.Actinobacteria.id.419	rs4954555	2	136793114	C	T	0.107414	0.0224608	4.81872	1.44e-06	11290	20
class	Actinobacteria	class.Actinobacteria.id.419	rs2289959	2	136423904	T	C	0.0686254	0.0147396	4.68383	2.82e-06	16313	24
class	Actinobacteria	class.Actinobacteria.id.419	rs59213715	2	136646582	C	A	0.0738928	0.0154127	4.782	1.74e-06	16313	24
class	Actinobacteria	class.Actinobacteria.id.419	rs75128007	2	136817769	G	A	0.0636774	0.0129785	4.81075	1.5e-06	16182	23
class	Actinobacteria	class.Actinobacteria.id.419	rs62160866	2	136797273	G	A	0.118425	0.0254097	4.81042	1.51e-06	9647	17
class	Actinobacteria	class.Actinobacteria.id.419	rs13387501	2	136922932	T	C	0.0630989	0.0133942	4.83787	1.31e-06	16313	24
class	Actinobacteria	class.Actinobacteria.id.419	rs41269821	2	136691737	G	A	0.0727487	0.0151759	4.80281	1.56e-06	16307	24
class	Actinobacteria	class.Actinobacteria.id.419	rs721765	2	136748779	A	C	0.0755092	0.0154679	4.81278	1.49e-06	16313	24
class	Actinobacteria	class.Actinobacteria.id.419	rs55809728	2	136600176	A	G	0.107353	0.0218006	5.04806	4.46e-07	13617	22
class	Actinobacteria	class.Actinobacteria.id.419	rs309124	2	136759379	G	A	0.0747215	0.0145925	5.06596	4.06e-07	16312	24
class	Actinobacteria	class.Actinobacteria.id.419	rs4988243	2	136607703	C	T	0.112091	0.0224054	5.04039	4.65e-07	13514	21
class	Actinobacteria	class.Actinobacteria.id.419	rs908704	1	207000060	G	A	0.0664374	0.0134312	4.971	6.66e-07	16307	24
class	Actinobacteria	class.Actinobacteria.id.419	rs16833170	2	136929076	G	A	0.0615433	0.0122376	5.07074	3.96e-07	16313	24
class	Actinobacteria	class.Actinobacteria.id.419	rs6685379	1	206995478	G	A	0.0661113	0.013349	4.98693	6.13e-07	16182	23
class	Actinobacteria	class.Actinobacteria.id.419	rs2090661	2	136806218	G	A	0.0616869	0.0123116	4.98652	6.15e-07	16309	24
class	Actinobacteria	class.Actinobacteria.id.419	rs2254780	2	136435526	T	C	0.0714552	0.0147411	4.86536	1.14e-06	16313	24
class	Actinobacteria	class.Actinobacteria.id.419	rs1879087	2	136822223	C	T	0.10375	0.022927	4.98495	6.2e-07	10415	19
class	Actinobacteria	class.Actinobacteria.id.419	rs8047955	16	81776768	A	G	0.0575816	0.0116762	4.9273	8.34e-07	16306	24
class	Actinobacteria	class.Actinobacteria.id.419	rs2441384	2	136435736	C	T	0.0712103	0.0147409	4.84994	1.23e-06	16313	24
class	Actinobacteria	class.Actinobacteria.id.419	rs2138992	1	206994404	A	C	0.0659424	0.0135208	4.91401	8.92e-07	16182	23
class	Actinobacteria	class.Actinobacteria.id.419	rs309122	2	136761853	G	A	0.0734965	0.0145936	4.98196	6.29e-07	16312	24
class	Actinobacteria	class.Actinobacteria.id.419	rs11895609	2	135758520	T	A	0.0763044	0.0159789	5.01618	5.27e-07	16312	24
class	Actinobacteria	class.Actinobacteria.id.419	rs6712127	2	135762061	G	A	0.0715978	0.0139913	4.9465	7.56e-07	16313	24
class	Actinobacteria	class.Actinobacteria.id.419	rs309123	2	136761175	G	C	0.0739559	0.0148004	4.96516	6.86e-07	16312	24
class	Actinobacteria	class.Actinobacteria.id.419	rs112407062	2	136695694	T	C	0.0760956	0.0154776	4.886	1.03e-06	16313	24
class	Actinobacteria	class.Actinobacteria.id.419	rs8057441	16	81777336	C	T	0.0569522	0.0115974	4.9015	9.51e-07	16182	23
class	Actinobacteria	class.Actinobacteria.id.419	rs10928554	2	136799609	T	C	0.0897611	0.0174332	4.85406	1.21e-06	16182	23
class	Actinobacteria	class.Actinobacteria.id.419	rs4440852	1	206991253	C	A	0.0650211	0.0135225	4.8499	1.24e-06	16182	23
class	Actinobacteria	class.Actinobacteria.id.419	rs309152	2	136657252	C	T	0.0737591	0.0150388	4.91215	9.01e-07	16313	24
class	Actinobacteria	class.Actinobacteria.id.419	rs75667274	2	136682486	T	C	0.0765655	0.0155595	4.88571	1.03e-06	16307	24
class	Actinobacteria	class.Actinobacteria.id.419	rs6430601	2	136854537	T	G	0.0760397	0.0161513	4.87962	1.06e-06	16310	24
class	Actinobacteria	class.Actinobacteria.id.419	rs7322849	13	112859829	T	C	0.0944467	0.0192976	4.98463	6.21e-07	16313	24
class	Actinobacteria	class.Actinobacteria.id.419	rs6713776	2	135760244	G	C	0.0743085	0.0146082	4.8453	1.26e-06	16313	24
class	Actinobacteria	class.Actinobacteria.id.419	rs10180515	2	136921703	A	T	0.0639976	0.0133924	4.89394	9.88e-07	16313	24
class	Actinobacteria	class.Actinobacteria.id.419	rs12448146	16	81777833	A	C	0.0558516	0.01156	4.84295	1.28e-06	16182	23
class	Actinobacteria	class.Actinobacteria.id.419	rs309133	2	136751842	C	A	0.0728875	0.0149115	4.87976	1.06e-06	16311	24
class	Actinobacteria	class.Actinobacteria.id.419	rs908703	1	206999963	G	C	0.0632903	0.013257	4.82388	1.41e-06	16307	24
class	Actinobacteria	class.Actinobacteria.id.419	rs115553816	2	136692893	A	G	0.0757628	0.0154816	4.86227	1.16e-06	16313	24
class	Actinobacteria	class.Actinobacteria.id.419	rs1942055	2	135498924	C	G	0.0564129	0.0115777	4.99683	5.83e-07	16308	24
class	Actinobacteria	class.Actinobacteria.id.419	rs11684458	2	136924156	G	A	0.0636878	0.0133946	4.88432	1.04e-06	16313	24
class	Actinobacteria	class.Actinobacteria.id.419	rs309119	2	136710372	C	T	0.0727001	0.0149727	4.87496	1.09e-06	16313	24
class	Actinobacteria	class.Actinobacteria.id.419	rs112396243	2	136686114	T	C	0.0757018	0.0154729	4.85758	1.19e-06	16313	24
class	Actinobacteria	class.Actinobacteria.id.419	rs2176716	2	136923693	T	C	0.0635489	0.0133941	4.87121	1.11e-06	16313	24
class	Actinobacteria	class.Actinobacteria.id.419	rs1964459	2	136765074	G	C	0.0757683	0.0154707	4.82847	1.38e-06	16309	24
class	Actinobacteria	class.Actinobacteria.id.419	rs16832440	2	136754183	A	G	0.0759001	0.0154634	4.84374	1.27e-06	16312	24
class	Actinobacteria	class.Actinobacteria.id.419	rs111682961	2	136653848	T	C	0.0754821	0.0154773	4.83452	1.33e-06	16312	24
class	Actinobacteria	class.Actinobacteria.id.419	rs79826902	2	136670419	A	G	0.0754592	0.0154747	4.83753	1.31e-06	16313	24
class	Actinobacteria	class.Actinobacteria.id.419	rs12474975	2	136702118	T	A	0.0751775	0.0154792	4.83665	1.32e-06	16313	24
class	Actinobacteria	class.Actinobacteria.id.419	rs3098104	2	136672678	A	T	0.075703	0.0152967	4.84799	1.25e-06	16312	24
class	Actinobacteria	class.Actinobacteria.id.419	rs16832243	2	136701539	T	C	0.0751221	0.0154805	4.82685	1.39e-06	16313	24
class	Actinobacteria	class.Actinobacteria.id.419	rs309165	2	136667301	C	T	0.0693771	0.0145865	4.74541	2.08e-06	16313	24
class	Actinobacteria	class.Actinobacteria.id.419	rs72847650	2	137051974	A	C	-0.0559891	0.0118276	-4.85148	1.23e-06	15401	22
class	Actinobacteria	class.Actinobacteria.id.419	rs309161	2	136688749	A	G	0.0723599	0.0149718	4.82226	1.42e-06	16313	24
class	Actinobacteria	class.Actinobacteria.id.419	rs6711493	2	136692553	G	A	0.0705191	0.014635	4.82397	1.41e-06	16313	24
class	Actinobacteria	class.Actinobacteria.id.419	rs77096272	2	136663605	A	C	0.0749631	0.0154861	4.79816	1.6e-06	16312	24
class	Actinobacteria	class.Actinobacteria.id.419	rs12476127	2	136763242	G	A	0.0736201	0.0150914	4.81121	1.5e-06	16313	24
class	Actinobacteria	class.Actinobacteria.id.419	rs6711997	2	136922672	C	T	0.0627345	0.0133703	4.82205	1.42e-06	16313	24
class	Actinobacteria	class.Actinobacteria.id.419	rs4245838	2	136792923	T	C	0.106844	0.0224577	4.79404	1.63e-06	11290	20
class	Actinobacteria	class.Actinobacteria.id.419	rs309170	2	136672775	T	C	0.0717501	0.0149205	4.80907	1.52e-06	16313	24
class	Actinobacteria	class.Actinobacteria.id.419	rs499483	2	136652524	A	G	0.0744216	0.0154107	4.78175	1.74e-06	16312	24
class	Actinobacteria	class.Actinobacteria.id.419	rs9926823	16	81777808	C	A	0.0546228	0.0115528	4.74258	2.11e-06	16182	23
class	Actinobacteria	class.Actinobacteria.id.419	rs16832624	2	136817658	C	T	0.0620636	0.0129301	4.75162	2.02e-06	16182	23
class	Actinobacteria	class.Actinobacteria.id.419	rs3098103	2	136656094	C	T	0.074503	0.0154343	4.77277	1.82e-06	16313	24
class	Actinobacteria	class.Actinobacteria.id.419	rs10171677	2	135446390	A	G	0.0550809	0.0114905	4.92733	8.34e-07	16182	23
class	Actinobacteria	class.Actinobacteria.id.419	rs75753154	2	136665711	C	T	0.0721945	0.0150876	4.77876	1.76e-06	16313	24
class	Actinobacteria	class.Actinobacteria.id.419	rs309120	2	136708787	C	G	0.0709771	0.0149202	4.78251	1.73e-06	16313	24
class	Actinobacteria	class.Actinobacteria.id.419	rs1057031	2	136633962	A	G	0.0715429	0.0150471	4.74051	2.13e-06	16312	24
class	Actinobacteria	class.Actinobacteria.id.419	rs7606267	2	136668123	C	T	0.0720271	0.015088	4.77045	1.84e-06	16313	24
class	Actinobacteria	class.Actinobacteria.id.419	rs11688302	2	136960483	T	C	0.0583032	0.0122424	4.78974	1.67e-06	16313	24
class	Actinobacteria	class.Actinobacteria.id.419	rs57243841	2	136796019	G	A	0.0634156	0.0132204	4.74532	2.08e-06	16182	23
class	Actinobacteria	class.Actinobacteria.id.419	rs309158	2	136680534	G	A	0.0700479	0.0145849	4.78788	1.69e-06	16313	24
class	Actinobacteria	class.Actinobacteria.id.419	rs9939612	16	81777841	T	C	0.054725	0.0115598	4.74441	2.09e-06	16182	23
class	Actinobacteria	class.Actinobacteria.id.419	rs3087343	2	136622543	G	T	0.0721572	0.0151641	4.73121	2.23e-06	16312	24
class	Actinobacteria	class.Actinobacteria.id.419	rs4954557	2	136805401	T	C	0.0591033	0.0124367	4.75873	1.95e-06	16313	24
class	Actinobacteria	class.Actinobacteria.id.419	rs309166	2	136667487	T	C	0.0712778	0.014922	4.77547	1.79e-06	16312	24
class	Actinobacteria	class.Actinobacteria.id.419	rs177917	2	136686393	G	A	0.0713321	0.0149104	4.77493	1.8e-06	16313	24
class	Actinobacteria	class.Actinobacteria.id.419	rs16832162	2	136665162	A	T	0.071869	0.0150876	4.75592	1.98e-06	16313	24
class	Actinobacteria	class.Actinobacteria.id.419	rs72767435	15	94852795	T	C	-0.126352	0.0273626	-4.70265	2.57e-06	12898	16
class	Actinobacteria	class.Actinobacteria.id.419	rs10841473	12	20378911	G	C	-0.0583765	0.0123353	-4.70063	2.59e-06	16311	24
class	Actinobacteria	class.Actinobacteria.id.419	rs134296	22	35558300	C	A	0.111964	0.0234167	4.82312	1.41e-06	14302	20
class	Actinobacteria	class.Actinobacteria.id.419	rs2883034	1	206991401	G	A	0.0617447	0.0133267	4.69955	2.61e-06	16182	23
class	Actinobacteria	class.Actinobacteria.id.419	rs7599898	2	136440300	T	C	0.0704476	0.0150583	4.6104	4.02e-06	16313	24
class	Actinobacteria	class.Actinobacteria.id.419	rs7573555	2	136694905	C	T	0.0716297	0.0150933	4.74311	2.1e-06	16313	24
class	Actinobacteria	class.Actinobacteria.id.419	rs134366	22	35567355	G	A	0.111877	0.023501	4.81067	1.5e-06	14302	20
class	Actinobacteria	class.Actinobacteria.id.419	rs62168955	2	135826463	T	C	0.244958	0.0499791	4.73989	2.14e-06	3450	9
class	Actinobacteria	class.Actinobacteria.id.419	rs309118	2	136746224	C	G	0.0703117	0.0146278	4.76254	1.91e-06	16312	24
class	Actinobacteria	class.Actinobacteria.id.419	rs11745923	5	475408	G	T	0.0563759	0.0115529	4.80068	1.58e-06	16312	24
class	Actinobacteria	class.Actinobacteria.id.419	rs78364332	2	136640101	C	T	0.0712611	0.015088	4.70743	2.51e-06	16312	24
class	Actinobacteria	class.Actinobacteria.id.419	rs3098102	2	136654833	T	C	0.070897	0.0149173	4.75042	2.03e-06	16313	24
class	Actinobacteria	class.Actinobacteria.id.419	rs134372	22	35567715	A	T	0.111851	0.0235005	4.80434	1.55e-06	14302	20
class	Actinobacteria	class.Actinobacteria.id.419	rs11738544	5	502594	A	G	0.0550311	0.0115017	4.69825	2.62e-06	16182	23
class	Actinobacteria	class.Actinobacteria.id.419	rs2839740	2	136648883	T	G	0.0733939	0.0154666	4.71683	2.4e-06	16312	24
class	Actinobacteria	class.Actinobacteria.id.419	rs6743537	2	136702601	A	G	0.0729649	0.0152279	4.75088	2.03e-06	16313	24
class	Actinobacteria	class.Actinobacteria.id.419	rs1438303	2	136429857	T	C	0.0700938	0.0150544	4.59496	4.33e-06	16313	24
class	Actinobacteria	class.Actinobacteria.id.419	rs10496738	2	136751488	T	C	0.0743247	0.0154748	4.73495	2.19e-06	16313	24
class	Actinobacteria	class.Actinobacteria.id.419	rs76380759	2	136438517	A	G	0.0702325	0.01506	4.59451	4.34e-06	16313	24
class	Actinobacteria	class.Actinobacteria.id.419	rs309167	2	136669264	T	C	0.0733379	0.0154053	4.72394	2.31e-06	16313	24
class	Actinobacteria	class.Actinobacteria.id.419	rs10871420	16	81776276	G	A	0.0549229	0.0116283	4.71823	2.38e-06	16313	24
class	Actinobacteria	class.Actinobacteria.id.419	rs134301	22	35558662	C	T	0.108813	0.0234638	4.7131	2.44e-06	14302	20
class	Actinobacteria	class.Actinobacteria.id.419	rs4954272	2	136376515	G	A	0.0789532	0.0167436	4.78296	1.73e-06	16313	24
class	Actinobacteria	class.Actinobacteria.id.419	rs3099429	2	136655582	A	T	0.0704775	0.0151594	4.65017	3.32e-06	16313	24
class	Actinobacteria	class.Actinobacteria.id.419	rs134293	22	35558112	T	C	0.109014	0.0234645	4.72258	2.33e-06	14302	20
class	Actinobacteria	class.Actinobacteria.id.419	rs1435577	2	136624947	G	C	0.0704363	0.0151675	4.62033	3.83e-06	16312	24
class	Actinobacteria	class.Actinobacteria.id.419	rs134288	22	35557708	G	C	0.109146	0.0234646	4.71469	2.42e-06	14302	20
class	Actinobacteria	class.Actinobacteria.id.419	rs134300	22	35558414	A	G	0.108761	0.0234634	4.7135	2.43e-06	14302	20
class	Actinobacteria	class.Actinobacteria.id.419	rs134290	22	35558018	G	C	0.108728	0.0234644	4.71273	2.44e-06	14302	20
class	Actinobacteria	class.Actinobacteria.id.419	rs134291	22	35558038	A	G	0.108728	0.0234644	4.71273	2.44e-06	14302	20
class	Actinobacteria	class.Actinobacteria.id.419	rs134285	22	35557302	C	T	0.109	0.023476	4.7109	2.47e-06	14302	20
class	Actinobacteria	class.Actinobacteria.id.419	rs4594504	2	136625113	C	A	0.070296	0.0151677	4.61134	4e-06	16312	24
class	Actinobacteria	class.Actinobacteria.id.419	rs4888173	16	81778491	G	A	0.0532012	0.0115451	4.61747	3.88e-06	16182	23
class	Actinobacteria	class.Actinobacteria.id.419	rs12899991	15	49208992	A	T	0.0719923	0.0154661	4.60992	4.03e-06	16182	23
class	Actinobacteria	class.Actinobacteria.id.419	rs62168833	2	136449254	A	G	0.0687297	0.01507	4.49953	6.81e-06	16313	24
class	Actinobacteria	class.Actinobacteria.id.419	rs895285	2	136710554	G	A	0.0715404	0.0154714	4.6181	3.87e-06	16313	24
class	Actinobacteria	class.Actinobacteria.id.419	rs56100046	2	136672680	A	T	0.0737358	0.0154926	4.73403	2.2e-06	16312	24
class	Actinobacteria	class.Actinobacteria.id.419	rs112758679	2	136696608	C	A	0.0712455	0.0150934	4.72111	2.35e-06	16313	24
class	Actinobacteria	class.Actinobacteria.id.419	rs113974791	2	136695705	G	T	0.0713198	0.0150934	4.72414	2.31e-06	16313	24
class	Actinobacteria	class.Actinobacteria.id.419	rs7410699	22	35560330	C	G	0.111348	0.023473	4.79381	1.64e-06	14302	20
class	Actinobacteria	class.Actinobacteria.id.419	rs4889375	16	81775380	C	A	0.0546577	0.0115707	4.71066	2.47e-06	16182	23
class	Actinobacteria	class.Actinobacteria.id.419	rs79954860	2	136563284	T	A	0.108776	0.023154	4.72274	2.33e-06	13514	21
class	Actinobacteria	class.Actinobacteria.id.419	rs11859935	16	81776815	A	G	0.0552806	0.011717	4.70833	2.5e-06	16307	24
class	Actinobacteria	class.Actinobacteria.id.419	rs309162	2	136690783	A	T	0.0711673	0.0150271	4.72124	2.34e-06	16313	24
class	Actinobacteria	class.Actinobacteria.id.419	rs134363	22	35566469	G	A	0.111578	0.0235062	4.79011	1.67e-06	14302	20
class	Actinobacteria	class.Actinobacteria.id.419	rs134286	22	35557437	A	G	0.110855	0.02347	4.78979	1.67e-06	14302	20
class	Actinobacteria	class.Actinobacteria.id.419	rs4988201	2	136618507	G	A	0.0715389	0.0151813	4.68888	2.75e-06	16312	24
class	Actinobacteria	class.Actinobacteria.id.419	rs134331	22	35562147	G	C	0.111422	0.0235151	4.76858	1.86e-06	14302	20
class	Actinobacteria	class.Actinobacteria.id.419	rs2090660	2	136818719	T	C	0.0624859	0.0130167	4.73302	2.21e-06	16182	23
class	Actinobacteria	class.Actinobacteria.id.419	rs3769016	2	136437615	G	A	0.0700513	0.0150599	4.58353	4.57e-06	16313	24
class	Actinobacteria	class.Actinobacteria.id.419	rs614193	2	136653925	T	A	0.0706369	0.0149202	4.73043	2.24e-06	16312	24
class	Actinobacteria	class.Actinobacteria.id.419	rs7561565	2	136640787	G	T	0.0707817	0.0150294	4.68568	2.79e-06	16312	24
class	Actinobacteria	class.Actinobacteria.id.419	rs134332	22	35562148	G	A	0.111167	0.0235149	4.76316	1.91e-06	14302	20
class	Actinobacteria	class.Actinobacteria.id.419	rs309171	2	136673546	C	G	0.0709004	0.0150254	4.71329	2.44e-06	16313	24
class	Actinobacteria	class.Actinobacteria.id.419	rs1515761	10	126110032	T	C	0.0762317	0.0169884	4.56632	4.96e-06	15525	23
class	Actinobacteria	class.Actinobacteria.id.419	rs134371	22	35567561	T	C	0.111162	0.0235008	4.77931	1.76e-06	14302	20
class	Actinobacteria	class.Actinobacteria.id.419	rs134333	22	35562235	G	A	0.111232	0.0235151	4.75918	1.94e-06	14302	20
class	Actinobacteria	class.Actinobacteria.id.419	rs12935228	16	81784359	G	A	0.054145	0.0115428	4.70273	2.57e-06	16182	23
class	Actinobacteria	class.Actinobacteria.id.419	rs660002	2	136723504	T	C	0.0689259	0.0145828	4.71886	2.37e-06	16313	24
class	Actinobacteria	class.Actinobacteria.id.419	rs4954558	2	136820854	G	A	0.0615327	0.012935	4.70787	2.5e-06	16182	23
class	Actinobacteria	class.Actinobacteria.id.419	rs134316	22	35560258	G	A	0.110445	0.0234733	4.77314	1.81e-06	14302	20
class	Actinobacteria	class.Actinobacteria.id.419	rs7581814	2	136641593	G	C	0.0706968	0.0150882	4.67224	2.98e-06	16312	24
class	Actinobacteria	class.Actinobacteria.id.419	rs6756200	2	135481278	C	T	0.0551973	0.0114517	4.85617	1.2e-06	16182	23
class	Actinobacteria	class.Actinobacteria.id.419	rs2413305	22	35559579	A	G	0.111092	0.0235101	4.76878	1.85e-06	14302	20
class	Actinobacteria	class.Actinobacteria.id.419	rs3099427	2	136656536	G	A	0.0703251	0.0149144	4.70859	2.49e-06	16313	24
class	Actinobacteria	class.Actinobacteria.id.419	rs2413308	22	35559925	T	G	0.110324	0.023468	4.76877	1.85e-06	14302	20
class	Actinobacteria	class.Actinobacteria.id.419	rs134307	22	35558870	T	C	0.110407	0.0234682	4.76852	1.86e-06	14302	20
class	Actinobacteria	class.Actinobacteria.id.419	rs6753232	2	136436317	C	T	0.0695685	0.0150582	4.5647	5e-06	16313	24
class	Actinobacteria	class.Actinobacteria.id.419	rs2413306	22	35559695	G	A	0.110267	0.023468	4.76765	1.86e-06	14302	20
class	Actinobacteria	class.Actinobacteria.id.419	rs80261410	2	136806996	C	T	0.062023	0.0129896	4.6772	2.91e-06	16182	23
class	Actinobacteria	class.Actinobacteria.id.419	rs3099428	2	136656534	G	C	0.0703231	0.0149138	4.70891	2.49e-06	16313	24
class	Actinobacteria	class.Actinobacteria.id.419	rs12928452	16	81777543	A	C	0.0536838	0.0115012	4.67815	2.89e-06	16307	24
class	Actinobacteria	class.Actinobacteria.id.419	rs1960171	2	136815388	T	C	0.0590342	0.0124562	4.66883	3.03e-06	16182	23
class	Actinobacteria	class.Actinobacteria.id.419	rs134317	22	35560444	A	G	0.110412	0.0234514	4.76244	1.91e-06	14302	20
class	Actinobacteria	class.Actinobacteria.id.419	rs2176718	2	136974687	G	A	0.0573913	0.0122306	4.71236	2.45e-06	16309	24
class	Actinobacteria	class.Actinobacteria.id.419	rs134294	22	35558249	T	A	0.109989	0.0234645	4.76209	1.92e-06	14302	20
class	Actinobacteria	class.Actinobacteria.id.419	rs73958638	2	136547067	G	A	0.106081	0.0231678	4.69266	2.7e-06	12433	21
class	Actinobacteria	class.Actinobacteria.id.419	rs79176913	2	136638113	A	C	0.070631	0.0150875	4.6615	3.14e-06	16312	24
class	Actinobacteria	class.Actinobacteria.id.419	rs6518933	22	35560386	G	A	0.110296	0.0234733	4.76077	1.93e-06	14302	20
class	Actinobacteria	class.Actinobacteria.id.419	rs1961273	2	137602926	C	T	0.0602969	0.0126047	4.78007	1.75e-06	16313	24
class	Actinobacteria	class.Actinobacteria.id.419	rs12472293	2	136648077	C	T	0.0703818	0.015004	4.6854	2.79e-06	16313	24
class	Actinobacteria	class.Actinobacteria.id.419	rs4334924	5	477634	A	G	0.0566445	0.0116346	4.76598	1.88e-06	16308	24
class	Actinobacteria	class.Actinobacteria.id.419	rs503227	2	136652953	C	T	0.0709373	0.0151682	4.68136	2.85e-06	16312	24
class	Actinobacteria	class.Actinobacteria.id.419	rs134295	22	35558292	T	C	0.109709	0.0234644	4.75807	1.95e-06	14302	20
class	Actinobacteria	class.Actinobacteria.id.419	rs4988163	2	136628121	T	G	0.0709902	0.0151721	4.65755	3.2e-06	16312	24
class	Actinobacteria	class.Actinobacteria.id.419	rs11678502	2	136994454	C	T	0.0554416	0.0116217	4.74681	2.07e-06	16313	24
class	Actinobacteria	class.Actinobacteria.id.419	rs309142	2	136715324	C	T	0.0686326	0.0145803	4.70861	2.49e-06	16313	24
class	Actinobacteria	class.Actinobacteria.id.419	rs61253125	2	136618178	C	T	0.0708942	0.0151794	4.64839	3.35e-06	16312	24
class	Actinobacteria	class.Actinobacteria.id.419	rs134306	22	35558827	A	G	0.109953	0.0234687	4.74763	2.06e-06	14302	20
class	Actinobacteria	class.Actinobacteria.id.419	rs2459217	10	126086730	G	A	0.0802428	0.0178827	4.5427	5.55e-06	15420	22
class	Actinobacteria	class.Actinobacteria.id.419	rs12986776	2	136991517	C	G	0.0553553	0.011624	4.73364	2.21e-06	16313	24
class	Actinobacteria	class.Actinobacteria.id.419	rs4888172	16	81778449	A	G	0.0535745	0.0115465	4.64802	3.35e-06	16182	23
class	Actinobacteria	class.Actinobacteria.id.419	rs309150	2	136700024	A	T	0.0704273	0.0150288	4.67604	2.92e-06	16313	24
class	Actinobacteria	class.Actinobacteria.id.419	rs2413309	22	35559966	G	A	0.109313	0.0234668	4.7457	2.08e-06	14302	20
class	Actinobacteria	class.Actinobacteria.id.419	rs309172	2	136674028	G	A	0.0686285	0.014804	4.67602	2.93e-06	16313	24
class	Actinobacteria	class.Actinobacteria.id.419	rs134311	22	35560072	A	G	0.109523	0.0234625	4.74345	2.1e-06	14302	20
class	Actinobacteria	class.Actinobacteria.id.419	rs3112496	2	136711064	T	C	0.0695407	0.01492	4.68605	2.79e-06	16313	24
class	Actinobacteria	class.Actinobacteria.id.419	rs134289	22	35557844	A	C	0.109577	0.0234641	4.74144	2.12e-06	14302	20
class	Actinobacteria	class.Actinobacteria.id.419	rs59413285	2	136444185	T	G	0.0691178	0.0150675	4.53609	5.73e-06	16313	24
class	Actinobacteria	class.Actinobacteria.id.419	rs6750549	2	136707480	G	A	0.0711005	0.0152006	4.66771	3.05e-06	16182	23
class	Actinobacteria	class.Actinobacteria.id.419	rs134308	22	35559017	T	C	0.109478	0.0234681	4.73692	2.17e-06	14302	20
class	Actinobacteria	class.Actinobacteria.id.419	rs62168830	2	136443900	T	A	0.0690198	0.0150691	4.52994	5.9e-06	16313	24
class	Actinobacteria	class.Actinobacteria.id.419	rs57530667	2	136444338	G	A	0.0690196	0.0150685	4.52994	5.9e-06	16313	24
class	Actinobacteria	class.Actinobacteria.id.419	rs2413310	22	35559994	T	A	0.109071	0.0234669	4.73349	2.21e-06	14302	20
class	Actinobacteria	class.Actinobacteria.id.419	rs111837148	2	136612036	A	G	0.0707245	0.0151796	4.63119	3.64e-06	16312	24
class	Actinobacteria	class.Actinobacteria.id.419	rs4988145	2	136632300	C	A	0.0681651	0.0151796	4.47856	7.51e-06	16312	24
class	Actinobacteria	class.Actinobacteria.id.419	rs6430612	2	137006198	C	T	0.0536715	0.0115597	4.58856	4.46e-06	16313	24
class	Actinobacteria	class.Actinobacteria.id.419	rs72974159	2	136800195	T	C	0.0599402	0.0132499	4.48744	7.21e-06	16182	23
class	Actinobacteria	class.Actinobacteria.id.419	rs2322813	2	136582809	G	A	0.0693127	0.0152233	4.47793	7.54e-06	16310	24
class	Actinobacteria	class.Actinobacteria.id.419	rs6893855	5	18018467	C	A	-0.0771441	0.0173568	-4.44374	8.84e-06	16312	24
class	Actinobacteria	class.Actinobacteria.id.419	rs7732645	5	18017755	C	T	-0.0763143	0.0173572	-4.42818	9.5e-06	16313	24
class	Actinobacteria	class.Actinobacteria.id.419	rs4312299	16	81776056	C	G	0.0536925	0.011639	4.62148	3.81e-06	16308	24
class	Actinobacteria	class.Actinobacteria.id.419	rs134287	22	35557509	C	A	0.108732	0.0234712	4.69369	2.68e-06	14302	20
class	Actinobacteria	class.Actinobacteria.id.419	rs134323	22	35560726	C	A	0.109552	0.0235215	4.68879	2.75e-06	14302	20
class	Actinobacteria	class.Actinobacteria.id.419	rs134292	22	35558057	G	A	0.108298	0.0234644	4.68476	2.8e-06	14302	20
class	Actinobacteria	class.Actinobacteria.id.419	rs134309	22	35559067	A	G	0.108131	0.0234622	4.66853	3.03e-06	14302	20
class	Actinobacteria	class.Actinobacteria.id.419	rs134304	22	35558724	C	T	0.10829	0.0234694	4.68065	2.86e-06	14302	20
class	Actinobacteria	class.Actinobacteria.id.419	rs134305	22	35558770	A	G	0.108448	0.0234694	4.67901	2.88e-06	14302	20
class	Actinobacteria	class.Actinobacteria.id.419	rs139939202	2	136652045	A	G	0.0723434	0.0154953	4.5948	4.33e-06	16311	24
class	Actinobacteria	class.Actinobacteria.id.419	rs134310	22	35559078	A	T	0.10806	0.0234682	4.67637	2.92e-06	14302	20
class	Actinobacteria	class.Actinobacteria.id.419	rs4954559	2	136822267	G	A	0.0601512	0.0129061	4.62194	3.8e-06	16182	23
class	Actinobacteria	class.Actinobacteria.id.419	rs72711368	5	418839	T	C	0.054829	0.0117726	4.60844	4.06e-06	16182	23
class	Actinobacteria	class.Actinobacteria.id.419	rs134339	22	35562850	A	G	0.108968	0.0235169	4.66269	3.12e-06	14302	20
class	Actinobacteria	class.Actinobacteria.id.419	rs11150406	16	81777978	C	T	0.0528043	0.011535	4.58199	4.61e-06	16182	23
class	Actinobacteria	class.Actinobacteria.id.419	rs7607920	2	136413244	C	T	0.0678654	0.0150569	4.46754	7.91e-06	16313	24
class	Actinobacteria	class.Actinobacteria.id.419	rs309154	2	136726567	T	C	0.0712918	0.0154016	4.59216	4.39e-06	16313	24
class	Actinobacteria	class.Actinobacteria.id.419	rs134302	22	35558709	C	T	0.10807	0.0234694	4.66833	3.04e-06	14302	20
class	Actinobacteria	class.Actinobacteria.id.419	rs12049045	1	114665485	A	G	0.0510452	0.0114325	4.44902	8.63e-06	16311	24
class	Actinobacteria	class.Actinobacteria.id.419	rs134282	22	35556599	G	A	0.108094	0.0234942	4.66628	3.07e-06	14302	20
class	Actinobacteria	class.Actinobacteria.id.419	rs11655079	17	75348675	T	C	-0.0560674	0.0124286	-4.52904	5.93e-06	16309	24
class	Actinobacteria	class.Actinobacteria.id.419	rs35564151	2	135372951	G	A	0.05389	0.0114886	4.76684	1.87e-06	16182	23
class	Actinobacteria	class.Actinobacteria.id.419	rs1376754	2	161611969	G	A	0.0509242	0.0112503	4.50256	6.71e-06	16182	23
class	Actinobacteria	class.Actinobacteria.id.419	rs2413312	22	35570816	A	G	0.108329	0.0234973	4.65618	3.22e-06	14302	20
class	Actinobacteria	class.Actinobacteria.id.419	rs34007021	2	136412270	T	C	0.0676248	0.015059	4.45028	8.58e-06	16313	24
class	Actinobacteria	class.Actinobacteria.id.419	rs2304366	2	136467119	T	C	0.0677071	0.0150823	4.44771	8.68e-06	16313	24
class	Actinobacteria	class.Actinobacteria.id.419	rs2230437	5	476353	T	C	0.0540181	0.0114274	4.6528	3.27e-06	16312	24
class	Actinobacteria	class.Actinobacteria.id.419	rs11674937	2	136934529	C	G	0.060412	0.0134458	4.62328	3.78e-06	16313	24
class	Actinobacteria	class.Actinobacteria.id.419	rs7569447	2	136863816	C	A	0.0716201	0.016114	4.57204	4.83e-06	16313	24
class	Actinobacteria	class.Actinobacteria.id.419	rs6432655	2	161705703	A	G	0.0504196	0.0111904	4.48674	7.23e-06	16313	24
class	Actinobacteria	class.Actinobacteria.id.419	rs134377	22	35569619	A	G	0.108262	0.023513	4.64513	3.4e-06	14302	20
class	Actinobacteria	class.Actinobacteria.id.419	.	22	35573334	T	C	0.115047	0.0245463	4.64268	3.44e-06	14302	20
class	Actinobacteria	class.Actinobacteria.id.419	rs73957037	2	136588031	A	C	0.0682919	0.0147302	4.54279	5.55e-06	16311	24
class	Actinobacteria	class.Actinobacteria.id.419	rs134373	22	35568075	T	C	0.107819	0.0234982	4.64223	3.45e-06	14302	20
class	Actinobacteria	class.Actinobacteria.id.419	rs4072434	2	137014023	C	G	0.0544639	0.0116188	4.6519	3.29e-06	16313	24
class	Actinobacteria	class.Actinobacteria.id.419	rs134374	22	35568399	C	T	0.107997	0.0235027	4.63906	3.5e-06	14302	20
class	Actinobacteria	class.Actinobacteria.id.419	rs309157	2	136732772	A	G	0.0709315	0.0154055	4.58211	4.6e-06	16313	24
class	Actinobacteria	class.Actinobacteria.id.419	rs4072435	2	137013901	C	T	0.0543056	0.0116188	4.64489	3.4e-06	16313	24
class	Actinobacteria	class.Actinobacteria.id.419	rs75524146	2	136725459	T	C	0.0707377	0.0154741	4.55334	5.28e-06	16313	24
class	Actinobacteria	class.Actinobacteria.id.419	rs10221893	2	137013606	C	T	0.0542292	0.011619	4.64241	3.44e-06	16313	24
class	Actinobacteria	class.Actinobacteria.id.419	rs12467569	2	136413847	C	T	0.0671953	0.0150539	4.42881	9.48e-06	16313	24
class	Actinobacteria	class.Actinobacteria.id.419	rs134376	22	35569422	G	A	0.10793	0.0235078	4.63084	3.64e-06	14302	20
class	Actinobacteria	class.Actinobacteria.id.419	rs134381	22	35571497	T	C	0.107444	0.0235713	4.62857	3.68e-06	14302	20
class	Actinobacteria	class.Actinobacteria.id.419	rs5001584	16	81783829	A	G	0.0524218	0.0116599	4.51941	6.2e-06	16182	23
class	Actinobacteria	class.Actinobacteria.id.419	rs3769001	2	136626078	G	A	0.0689738	0.0151693	4.52423	6.06e-06	16312	24
class	Actinobacteria	class.Actinobacteria.id.419	rs134385	22	35573370	C	T	0.114214	0.0245465	4.61238	3.98e-06	14302	20
class	Actinobacteria	class.Actinobacteria.id.419	rs309113	2	136737460	A	C	0.0681913	0.0149165	4.58677	4.5e-06	16312	24
class	Actinobacteria	class.Actinobacteria.id.419	rs11743825	5	475463	T	C	0.0543876	0.0115617	4.62464	3.75e-06	16313	24
class	Actinobacteria	class.Actinobacteria.id.419	rs134347	22	35563904	T	C	0.107621	0.0234954	4.61899	3.86e-06	14302	20
class	Actinobacteria	class.Actinobacteria.id.419	rs12465544	2	136451676	T	C	0.0674624	0.0150685	4.42366	9.7e-06	16313	24
class	Actinobacteria	class.Actinobacteria.id.419	rs134391	22	35575744	T	C	0.106749	0.0235487	4.61663	3.9e-06	14302	20
class	Actinobacteria	class.Actinobacteria.id.419	rs134283	22	35556785	A	G	0.107127	0.0234902	4.61664	3.9e-06	14302	20
class	Actinobacteria	class.Actinobacteria.id.419	rs134383	22	35572598	G	A	0.114385	0.0245463	4.60986	4.03e-06	14302	20
class	Actinobacteria	class.Actinobacteria.id.419	rs4988274	2	136600662	A	T	0.0697677	0.0153894	4.50753	6.56e-06	16182	23
class	Actinobacteria	class.Actinobacteria.id.419	rs12446319	16	81774798	C	T	0.0512484	0.0112717	4.5549	5.24e-06	16313	24
class	Actinobacteria	class.Actinobacteria.id.419	rs134387	22	35574275	C	T	0.106496	0.0235667	4.60875	4.05e-06	14302	20
class	Actinobacteria	class.Actinobacteria.id.419	rs2413311	22	35560036	T	C	0.106449	0.0237092	4.60813	4.06e-06	14302	20
class	Actinobacteria	class.Actinobacteria.id.419	rs134396	22	35576731	T	G	0.105612	0.0235454	4.60596	4.11e-06	14302	20
class	Actinobacteria	class.Actinobacteria.id.419	rs6708336	2	135719132	A	T	0.0521109	0.0113623	4.63305	3.6e-06	16313	24
class	Actinobacteria	class.Actinobacteria.id.419	rs60253740	2	136571852	T	G	0.0702076	0.0152159	4.50272	6.71e-06	16182	23
class	Actinobacteria	class.Actinobacteria.id.419	rs134400	22	35578104	A	G	0.105537	0.0235409	4.59736	4.28e-06	14302	20
class	Actinobacteria	class.Actinobacteria.id.419	rs3814355	2	135711516	T	C	0.0520391	0.0113778	4.63462	3.58e-06	16313	24
class	Actinobacteria	class.Actinobacteria.id.419	rs134393	22	35576018	T	C	0.105455	0.0235464	4.58994	4.43e-06	14302	20
class	Actinobacteria	class.Actinobacteria.id.419	rs11682960	2	161608676	T	C	0.0500233	0.0112071	4.44181	8.92e-06	16307	24
class	Actinobacteria	class.Actinobacteria.id.419	rs134409	22	35580096	A	G	0.105632	0.0235525	4.59488	4.33e-06	14302	20
class	Actinobacteria	class.Actinobacteria.id.419	rs134408	22	35580075	G	A	0.105632	0.0235525	4.59488	4.33e-06	14302	20
class	Actinobacteria	class.Actinobacteria.id.419	rs108272	22	35574163	G	C	0.106182	0.0235724	4.59468	4.33e-06	14302	20
class	Actinobacteria	class.Actinobacteria.id.419	rs134407	22	35579461	A	G	0.113373	0.0245189	4.59436	4.34e-06	14302	20
class	Actinobacteria	class.Actinobacteria.id.419	rs62168897	2	135717997	T	C	0.0520145	0.0113629	4.62368	3.77e-06	16312	24
class	Actinobacteria	class.Actinobacteria.id.419	rs28579	22	35577117	C	G	0.105223	0.023541	4.58914	4.45e-06	14302	20
class	Actinobacteria	class.Actinobacteria.id.419	rs134330	22	35561916	C	G	0.106766	0.0235169	4.56612	4.97e-06	14302	20
class	Actinobacteria	class.Actinobacteria.id.419	rs12931368	16	81775099	T	C	0.0510592	0.0112746	4.53796	5.68e-06	16308	24
class	Actinobacteria	class.Actinobacteria.id.419	rs12475398	2	136560464	T	C	0.0691289	0.0151906	4.45908	8.23e-06	16311	24
class	Actinobacteria	class.Actinobacteria.id.419	rs134392	22	35575836	T	C	0.105223	0.0235465	4.58488	4.54e-06	14302	20
class	Actinobacteria	class.Actinobacteria.id.419	rs2034261	2	135706758	T	G	0.0521794	0.0113767	4.63807	3.52e-06	16313	24
class	Actinobacteria	class.Actinobacteria.id.419	rs134413	22	35582079	T	C	0.103539	0.0235493	4.48305	7.36e-06	14302	20
class	Actinobacteria	class.Actinobacteria.id.419	rs67665078	5	428754	A	G	0.0492105	0.0111181	4.42362	9.71e-06	16312	24
class	Actinobacteria	class.Actinobacteria.id.419	rs34453673	5	434722	C	G	0.0529375	0.0115527	4.47898	7.5e-06	16312	24
class	Actinobacteria	class.Actinobacteria.id.419	rs3769023	2	135713703	A	G	0.0508274	0.0113625	4.51627	6.29e-06	16313	24
class	Actinobacteria	class.Actinobacteria.id.419	rs4945008	11	71221248	A	G	0.0540741	0.0121393	4.54891	5.39e-06	16313	24
class	Actinobacteria	class.Actinobacteria.id.419	rs56051594	5	494064	T	C	0.0516882	0.011454	4.45357	8.45e-06	16182	23
class	Actinobacteria	class.Actinobacteria.id.419	rs12188678	5	428231	C	T	0.0526228	0.0115755	4.45967	8.21e-06	16313	24
class	Actinobacteria	class.Actinobacteria.id.419	rs2289963	2	136405878	A	G	0.0875301	0.0192795	4.46358	8.06e-06	16313	24
class	Actinobacteria	class.Actinobacteria.id.419	rs115554641	5	443236	G	C	0.053073	0.0115404	4.47826	7.53e-06	16312	24
class	Actinobacteria	class.Actinobacteria.id.419	rs134422	22	35585990	C	T	0.102986	0.0235321	4.47132	7.77e-06	14302	20
class	Actinobacteria	class.Actinobacteria.id.419	rs12188164	5	428236	A	C	0.0525638	0.0115751	4.45405	8.43e-06	16313	24
class	Actinobacteria	class.Actinobacteria.id.419	rs5755641	22	35584580	C	T	0.10267	0.0235382	4.4587	8.25e-06	14302	20
class	Actinobacteria	class.Actinobacteria.id.419	rs11739543	5	443676	A	G	0.0527215	0.0115407	4.46462	8.02e-06	16312	24
class	Actinobacteria	class.Actinobacteria.id.419	rs7560535	2	136412472	A	G	0.079595	0.0176421	4.46227	8.11e-06	16312	24
class	Actinobacteria	class.Actinobacteria.id.419	rs72717410	5	428785	T	A	0.0524327	0.0115676	4.44127	8.94e-06	16312	24
class	Actinobacteria	class.Actinobacteria.id.419	rs134389	22	35575648	G	T	0.112762	0.0245209	4.57519	4.76e-06	14302	20
class	Actinobacteria	class.Actinobacteria.id.419	rs55842567	5	437586	A	G	0.0540799	0.0115702	4.55076	5.35e-06	16312	24
class	Actinobacteria	class.Actinobacteria.id.419	rs16832417	2	136744678	T	C	0.0706385	0.0154755	4.50697	6.58e-06	16313	24
class	Actinobacteria	class.Actinobacteria.id.419	rs2278682	2	136743143	C	G	0.067915	0.014974	4.53767	5.69e-06	16312	24
class	Actinobacteria	class.Actinobacteria.id.419	rs13024450	2	137014611	C	T	0.0535167	0.0116165	4.57462	4.77e-06	16313	24
class	Actinobacteria	class.Actinobacteria.id.419	rs134394	22	35576041	T	C	0.104614	0.0235467	4.56272	5.05e-06	14302	20
class	Actinobacteria	class.Actinobacteria.id.419	rs134395	22	35576324	A	C	0.104589	0.0235414	4.56272	5.05e-06	14302	20
class	Actinobacteria	class.Actinobacteria.id.419	rs1496374	5	18016946	A	G	-0.0766647	0.0173654	-4.43571	9.18e-06	16312	24
class	Actinobacteria	class.Actinobacteria.id.419	rs68005421	5	418813	C	G	0.0536273	0.0117779	4.50379	6.68e-06	16182	23
class	Actinobacteria	class.Actinobacteria.id.419	rs7700479	5	18019549	T	A	-0.0769653	0.0173933	-4.44914	8.62e-06	16313	24
class	Actinobacteria	class.Actinobacteria.id.419	rs79633114	2	136586825	T	C	0.069103	0.0152289	4.45829	8.26e-06	16310	24
class	Actinobacteria	class.Actinobacteria.id.419	rs6430594	2	136719173	G	A	0.0680547	0.0150849	4.48376	7.33e-06	16312	24
class	Actinobacteria	class.Actinobacteria.id.419	rs3814354	2	135711657	A	G	0.0516899	0.0113606	4.59227	4.38e-06	16313	24
class	Actinobacteria	class.Actinobacteria.id.419	rs134329	22	35561864	A	G	0.106044	0.0235171	4.53293	5.82e-06	14302	20
class	Actinobacteria	class.Actinobacteria.id.419	rs1533649	2	136814109	A	G	0.0589921	0.0129913	4.46036	8.18e-06	16182	23
class	Actinobacteria	class.Actinobacteria.id.419	rs134268	22	35548081	C	T	0.102739	0.0233046	4.48621	7.25e-06	14300	20
class	Actinobacteria	class.Actinobacteria.id.419	rs80083040	8	65654844	T	G	0.155784	0.0348017	4.44915	8.62e-06	8003	11
class	Actinobacteria	class.Actinobacteria.id.419	rs56146525	5	442571	C	A	0.0540881	0.011541	4.54996	5.37e-06	16312	24
class	Actinobacteria	class.Actinobacteria.id.419	rs10200263	2	137007429	C	T	0.0531431	0.0115764	4.55505	5.24e-06	16313	24
class	Actinobacteria	class.Actinobacteria.id.419	rs10166142	2	135710322	G	A	0.0516773	0.0113604	4.59076	4.42e-06	16313	24
class	Actinobacteria	class.Actinobacteria.id.419	rs76097170	2	136593498	T	C	0.0668554	0.014899	4.4429	8.88e-06	16310	24
class	Actinobacteria	class.Actinobacteria.id.419	rs134404	22	35578415	A	T	0.107458	0.0239671	4.54296	5.55e-06	14302	20
class	Actinobacteria	class.Actinobacteria.id.419	rs56271357	2	135720715	T	C	0.0514918	0.0113624	4.5796	4.66e-06	16313	24
class	Actinobacteria	class.Actinobacteria.id.419	rs7721660	5	18015652	G	T	-0.0766281	0.0174378	-4.41777	9.97e-06	16313	24
class	Actinobacteria	class.Actinobacteria.id.419	rs134416	22	35584112	A	G	0.104646	0.0235389	4.53731	5.7e-06	14302	20
class	Actinobacteria	class.Actinobacteria.id.419	rs961091	7	95654718	G	A	0.0501255	0.011255	4.44779	8.68e-06	16311	24
class	Actinobacteria	class.Actinobacteria.id.419	rs11895319	2	136593678	C	T	0.0651996	0.014701	4.4177	9.98e-06	16313	24
class	Actinobacteria	class.Actinobacteria.id.419	rs9937275	16	81777701	A	G	0.0518759	0.0116956	4.44887	8.63e-06	16182	23
class	Actinobacteria	class.Actinobacteria.id.419	rs56104584	5	437542	C	T	0.0536516	0.0115708	4.51372	6.37e-06	16312	24
class	Actinobacteria	class.Actinobacteria.id.419	rs79931555	5	444942	G	A	0.0974257	0.0220408	4.48978	7.13e-06	14487	18
class	Actinobacteria	class.Actinobacteria.id.419	rs56042615	5	437667	A	G	0.0538009	0.0115708	4.52365	6.08e-06	16312	24
class	Actinobacteria	class.Actinobacteria.id.419	rs134410	22	35580597	T	C	0.1041	0.0235492	4.53201	5.84e-06	14302	20
class	Actinobacteria	class.Actinobacteria.id.419	rs2243193	1	207016225	A	G	0.0575113	0.012874	4.47894	7.5e-06	16313	24
class	Actinobacteria	class.Actinobacteria.id.419	rs72717432	5	444810	A	G	0.05365	0.0115788	4.53643	5.72e-06	16182	23
class	Actinobacteria	class.Actinobacteria.id.419	rs12187440	5	446923	A	G	0.0532122	0.0115324	4.50469	6.65e-06	16312	24
class	Actinobacteria	class.Actinobacteria.id.419	rs134419	22	35584819	C	T	0.11216	0.0245871	4.5279	5.96e-06	14302	20
class	Actinobacteria	class.Actinobacteria.id.419	rs4953938	2	135694848	A	G	0.0512916	0.0113806	4.57043	4.87e-06	16313	24
class	Actinobacteria	class.Actinobacteria.id.419	rs134411	22	35581181	C	T	0.103975	0.0235492	4.52007	6.18e-06	14302	20
class	Actinobacteria	class.Actinobacteria.id.419	rs1947112	2	135715957	G	A	0.0511623	0.0113634	4.54904	5.39e-06	16312	24
class	Actinobacteria	class.Actinobacteria.id.419	rs12474093	2	136617477	A	G	0.0715723	0.0159241	4.47547	7.62e-06	16073	22
class	Actinobacteria	class.Actinobacteria.id.419	rs134417	22	35584338	A	C	0.104001	0.023542	4.51689	6.28e-06	14302	20
class	Actinobacteria	class.Actinobacteria.id.419	rs13018756	2	137008235	C	T	0.0528694	0.0116194	4.52399	6.07e-06	16313	24
class	Actinobacteria	class.Actinobacteria.id.419	rs1056465	5	442438	A	T	0.0536852	0.0115407	4.51477	6.34e-06	16312	24
class	Actinobacteria	class.Actinobacteria.id.419	rs6889494	5	450102	T	C	0.0532331	0.0115431	4.51527	6.32e-06	16312	24
class	Actinobacteria	class.Actinobacteria.id.419	rs10165053	2	136981210	C	T	0.0531281	0.0116307	4.52626	6e-06	16310	24
class	Actinobacteria	class.Actinobacteria.id.419	rs9800013	5	542023	G	A	0.0598313	0.0138822	4.42194	9.78e-06	16204	23
class	Actinobacteria	class.Actinobacteria.id.419	rs11742144	5	422178	A	G	0.0530047	0.0115819	4.49644	6.91e-06	16313	24
class	Actinobacteria	class.Actinobacteria.id.419	rs78274583	2	136734569	T	C	0.0690581	0.0154737	4.44158	8.93e-06	16313	24
class	Actinobacteria	class.Actinobacteria.id.419	rs2243174	1	207011485	G	A	0.0570336	0.0128665	4.44807	8.66e-06	16312	24
class	Actinobacteria	class.Actinobacteria.id.419	rs77985886	2	136403994	T	C	0.0879304	0.0192836	4.48425	7.32e-06	16313	24
class	Actinobacteria	class.Actinobacteria.id.419	rs58110576	16	81775039	A	C	0.0523286	0.0117742	4.43778	9.09e-06	16182	23
class	Actinobacteria	class.Actinobacteria.id.419	rs72717440	5	449701	T	A	0.0530564	0.0115423	4.49503	6.96e-06	16312	24
class	Actinobacteria	class.Actinobacteria.id.419	rs34847072	5	437862	C	G	0.0532303	0.0115702	4.47619	7.6e-06	16312	24
class	Actinobacteria	class.Actinobacteria.id.419	rs10187990	2	135697557	G	A	0.0509655	0.011379	4.53835	5.67e-06	16313	24
class	Actinobacteria	class.Actinobacteria.id.419	rs28815269	2	136979530	G	A	0.0527387	0.011656	4.50716	6.57e-06	16182	23
class	Actinobacteria	class.Actinobacteria.id.419	rs309143	2	136714178	G	A	0.0667325	0.0150243	4.42333	9.72e-06	16313	24
class	Actinobacteria	class.Actinobacteria.id.419	rs1374289	2	135694379	T	C	0.0509506	0.011379	4.53404	5.79e-06	16312	24
class	Actinobacteria	class.Actinobacteria.id.419	rs4452212	2	137015991	G	A	0.0526269	0.0116194	4.49341	7.01e-06	16313	24
class	Actinobacteria	class.Actinobacteria.id.419	rs72847647	2	137041634	A	G	-0.0559073	0.0126361	-4.50927	6.51e-06	15401	22
class	Actinobacteria	class.Actinobacteria.id.419	rs72717412	5	429381	T	C	0.0523679	0.0115808	4.42494	9.65e-06	16313	24
class	Actinobacteria	class.Actinobacteria.id.419	rs857444	6	14617591	C	T	0.0509553	0.011539	4.44177	8.92e-06	16312	24
class	Actinobacteria	class.Actinobacteria.id.419	rs134327	22	35561670	A	G	0.103808	0.0235186	4.43935	9.02e-06	14302	20
class	Actinobacteria	class.Actinobacteria.id.419	rs625118	2	136452402	A	C	0.0741358	0.0166922	4.44925	8.62e-06	16313	24
class	Actinobacteria	class.Actinobacteria.id.419	rs72717436	5	448291	A	C	0.0525543	0.0115442	4.44384	8.84e-06	16312	24
class	Actinobacteria	class.Actinobacteria.id.419	rs56346498	5	423595	T	C	0.0521843	0.0115779	4.42231	9.76e-06	16313	24
class	Actinobacteria	class.Actinobacteria.id.419	rs638382	2	135288740	T	C	-0.0508406	0.0116807	-4.47271	7.72e-06	15529	23
class	Actinobacteria	class.Actinobacteria.id.419	rs72717435	5	448202	A	G	0.0524376	0.0115443	4.432	9.34e-06	16312	24
class	Actinobacteria	class.Actinobacteria.id.419	rs11743639	5	450710	T	C	0.0523269	0.0115433	4.42952	9.44e-06	16312	24
class	Actinobacteria	class.Actinobacteria.id.419	rs861392	6	14618107	C	T	0.0509596	0.0115805	4.4204	9.85e-06	16312	24
class	Actinobacteria	class.Actinobacteria.id.419	rs72717438	5	448663	T	C	0.0522874	0.0115439	4.4207	9.84e-06	16312	24
class	Actinobacteria	class.Actinobacteria.id.419	rs11745789	5	450777	C	T	0.0522661	0.0115433	4.42426	9.68e-06	16312	24
class	Actinobacteria	class.Actinobacteria.id.419	rs4957061	5	521096	T	C	0.0496002	0.0111773	4.42456	9.66e-06	16182	23
class	Alphaproteobacteria	class.Alphaproteobacteria.id.2379	rs34569731	2	75630344	A	G	0.0705145	0.0157564	4.48245	7.38e-06	9115	22
class	Alphaproteobacteria	class.Alphaproteobacteria.id.2379	rs9813022	3	13726736	A	G	-0.0751277	0.0153867	-4.8814	1.05e-06	9593	23
class	Alphaproteobacteria	class.Alphaproteobacteria.id.2379	rs76784716	2	169033340	A	G	0.133271	0.0267738	5.02284	5.09e-07	9593	23
class	Alphaproteobacteria	class.Alphaproteobacteria.id.2379	rs140912403	9	95517807	C	T	-0.160677	0.0317708	-4.98477	6.2e-07	8520	19
class	Alphaproteobacteria	class.Alphaproteobacteria.id.2379	rs77497586	2	169071190	T	G	0.132413	0.0267662	5.00358	5.63e-07	9588	23
class	Alphaproteobacteria	class.Alphaproteobacteria.id.2379	rs75071199	2	169035555	A	C	0.130542	0.0267682	4.93768	7.91e-07	9593	23
class	Alphaproteobacteria	class.Alphaproteobacteria.id.2379	rs55661963	2	169032847	C	A	0.130429	0.0267643	4.90537	9.33e-07	9592	23
class	Alphaproteobacteria	class.Alphaproteobacteria.id.2379	rs10803434	1	14238305	A	T	-0.0692742	0.0148866	-4.63587	3.55e-06	9115	22
class	Alphaproteobacteria	class.Alphaproteobacteria.id.2379	rs10803433	1	14235500	T	G	-0.0691545	0.0148952	-4.63309	3.6e-06	9115	22
class	Alphaproteobacteria	class.Alphaproteobacteria.id.2379	.	1	14237033	C	A	-0.068613	0.0149074	-4.59356	4.36e-06	9115	22
class	Alphaproteobacteria	class.Alphaproteobacteria.id.2379	rs12740709	1	14239278	A	C	-0.0678699	0.014901	-4.54788	5.42e-06	9115	22
class	Alphaproteobacteria	class.Alphaproteobacteria.id.2379	rs55876211	3	84471266	C	T	-0.080811	0.0184159	-4.47795	7.54e-06	9589	23
class	Alphaproteobacteria	class.Alphaproteobacteria.id.2379	rs7960664	12	89471235	G	A	0.0969489	0.0215149	4.44369	8.84e-06	9596	23
class	Alphaproteobacteria	class.Alphaproteobacteria.id.2379	rs17061716	3	59982336	G	C	0.0927341	0.0207569	4.43209	9.33e-06	9465	22
class	Alphaproteobacteria	class.Alphaproteobacteria.id.2379	rs12977163	19	28641647	G	C	0.0690234	0.0153829	4.48942	7.14e-06	9115	22
class	Alphaproteobacteria	class.Alphaproteobacteria.id.2379	rs62285697	3	176407911	C	T	0.0805256	0.0180912	4.42244	9.76e-06	9115	22
class	Alphaproteobacteria	class.Alphaproteobacteria.id.2379	rs8048637	16	56676272	T	G	0.077934	0.0173717	4.438	9.08e-06	9596	23
class	Alphaproteobacteria	class.Alphaproteobacteria.id.2379	rs150933400	9	95446818	A	G	-0.110163	0.0244388	-4.43722	9.11e-06	9425	21
class	Bacilli	class.Bacilli.id.1673	rs11932798	4	98021331	T	C	-0.0508726	0.011369	-4.45011	8.58e-06	17376	24
class	Bacilli	class.Bacilli.id.1673	rs28564647	9	101101172	T	G	-0.0613034	0.0137579	-4.47027	7.81e-06	17368	24
class	Bacilli	class.Bacilli.id.1673	rs7764486	6	67568615	G	A	-0.0987151	0.0216924	-4.51599	6.3e-06	16519	22
class	Bacilli	class.Bacilli.id.1673	rs2952183	8	10126062	T	C	-0.064889	0.0150654	-4.41748	9.99e-06	17376	24
class	Bacilli	class.Bacilli.id.1673	rs2271029	17	40835922	A	C	0.0501211	0.0109943	4.55153	5.33e-06	17377	24
class	Bacilli	class.Bacilli.id.1673	rs7666190	4	151687420	C	A	-0.104044	0.0247934	-4.45299	8.47e-06	10436	15
class	Bacilli	class.Bacilli.id.1673	rs11726025	4	151688678	A	G	-0.104217	0.0248158	-4.45141	8.53e-06	10436	15
class	Bacilli	class.Bacilli.id.1673	rs10034695	4	151691575	C	T	-0.104434	0.0247882	-4.42558	9.62e-06	10436	15
class	Bacilli	class.Bacilli.id.1673	rs9345899	6	67559323	A	G	-0.0802438	0.0175346	-4.50383	6.67e-06	16600	23
class	Bacilli	class.Bacilli.id.1673	rs7187700	16	1012750	A	G	0.0557443	0.0126762	4.44293	8.87e-06	17377	24
class	Bacilli	class.Bacilli.id.1673	rs7627280	3	4802165	C	T	0.0511208	0.0114648	4.44438	8.81e-06	17375	24
class	Bacilli	class.Bacilli.id.1673	rs4459992	4	7431487	T	C	0.0535854	0.0116362	4.59641	4.3e-06	17362	24
class	Bacilli	class.Bacilli.id.1673	rs57872228	1	200418805	C	T	-0.0714773	0.0146647	-4.9076	9.22e-07	17375	24
class	Bacilli	class.Bacilli.id.1673	rs2952251	8	10143164	A	G	-0.0598868	0.0123903	-4.87666	1.08e-06	17360	24
class	Bacilli	class.Bacilli.id.1673	rs77558518	5	174173171	A	G	-0.107255	0.0222879	-4.83407	1.34e-06	15836	20
class	Bacilli	class.Bacilli.id.1673	rs12642660	4	98052765	A	G	-0.0748343	0.0154784	-4.71447	2.42e-06	17374	24
class	Bacilli	class.Bacilli.id.1673	rs35344081	16	991253	G	A	0.0619529	0.0127066	4.88871	1.01e-06	17374	24
class	Bacilli	class.Bacilli.id.1673	rs78938557	7	36349586	T	C	0.108007	0.0232858	4.87851	1.07e-06	15226	19
class	Bacilli	class.Bacilli.id.1673	rs11730038	4	98049499	G	A	-0.0630747	0.0128717	-4.75748	1.96e-06	17377	24
class	Bacilli	class.Bacilli.id.1673	rs76717940	3	94153993	T	A	0.156331	0.0325945	4.87785	1.07e-06	8017	10
class	Bacilli	class.Bacilli.id.1673	rs2009619	8	10143943	A	G	-0.0586615	0.0124175	-4.76543	1.88e-06	17373	24
class	Bacilli	class.Bacilli.id.1673	rs80205102	4	98028407	C	T	-0.0614993	0.0128784	-4.63156	3.63e-06	17377	24
class	Bacilli	class.Bacilli.id.1673	rs4131679	4	98050429	C	T	-0.0628643	0.0128683	-4.73998	2.14e-06	17377	24
class	Bacilli	class.Bacilli.id.1673	rs4293791	4	98048787	C	T	-0.0626344	0.01285	-4.72925	2.25e-06	17376	24
class	Bacilli	class.Bacilli.id.1673	rs17708276	8	10199548	A	G	-0.0787915	0.0166123	-4.77014	1.84e-06	17266	23
class	Bacilli	class.Bacilli.id.1673	rs1962325	3	4800550	C	G	0.0554219	0.0114789	4.82725	1.38e-06	17356	24
class	Bacilli	class.Bacilli.id.1673	rs74352383	6	67570929	T	A	-0.104496	0.0217083	-4.8076	1.53e-06	16519	22
class	Bacilli	class.Bacilli.id.1673	rs9581006	13	24973509	C	T	0.225309	0.0467697	4.77528	1.79e-06	4253	6
class	Bacilli	class.Bacilli.id.1673	rs11110282	12	100585559	A	G	-0.101189	0.0217379	-4.57098	4.85e-06	16026	21
class	Bacilli	class.Bacilli.id.1673	rs2975635	8	10143661	T	C	-0.0562982	0.0122029	-4.63418	3.58e-06	17371	24
class	Bacilli	class.Bacilli.id.1673	rs6813875	4	98022313	A	G	-0.0609233	0.0128577	-4.59836	4.26e-06	17377	24
class	Bacilli	class.Bacilli.id.1673	rs9445783	6	67571426	T	A	-0.102731	0.0217022	-4.72555	2.29e-06	16519	22
class	Bacilli	class.Bacilli.id.1673	rs80327990	4	98043157	G	A	-0.060746	0.0128807	-4.57773	4.7e-06	17377	24
class	Bacilli	class.Bacilli.id.1673	rs12368593	12	100589143	C	A	-0.101125	0.0219996	-4.52021	6.18e-06	16026	21
class	Bacilli	class.Bacilli.id.1673	rs78368499	6	67572618	T	C	-0.101569	0.0216988	-4.68392	2.81e-06	16519	22
class	Bacilli	class.Bacilli.id.1673	rs11967379	6	67562265	T	C	-0.102862	0.0215705	-4.7164	2.4e-06	16519	22
class	Bacilli	class.Bacilli.id.1673	rs113280052	5	174170255	C	T	-0.103121	0.0223948	-4.58756	4.48e-06	15836	20
class	Bacilli	class.Bacilli.id.1673	rs80123130	4	98037736	G	A	-0.060496	0.0128765	-4.55546	5.23e-06	17377	24
class	Bacilli	class.Bacilli.id.1673	rs4699544	4	98037101	A	C	-0.060418	0.0128786	-4.55076	5.35e-06	17377	24
class	Bacilli	class.Bacilli.id.1673	rs80243853	12	100584966	G	A	-0.100597	0.0220089	-4.4891	7.15e-06	16026	21
class	Bacilli	class.Bacilli.id.1673	rs4028634	17	40835649	T	C	0.0520614	0.0109842	4.73343	2.21e-06	17377	24
class	Bacilli	class.Bacilli.id.1673	rs2131006	12	100443122	G	A	-0.0903489	0.0196073	-4.48695	7.23e-06	16102	22
class	Bacilli	class.Bacilli.id.1673	rs11248956	16	1009552	C	T	0.0580457	0.0126811	4.656	3.22e-06	17377	24
class	Bacilli	class.Bacilli.id.1673	rs11110281	12	100584014	T	C	-0.101164	0.022182	-4.48202	7.39e-06	15915	20
class	Bacilli	class.Bacilli.id.1673	rs60533369	4	98042051	A	C	-0.0601057	0.0128727	-4.52941	5.91e-06	17377	24
class	Bacilli	class.Bacilli.id.1673	rs11729948	4	98032135	A	G	-0.0600551	0.0128802	-4.52138	6.14e-06	17377	24
class	Bacilli	class.Bacilli.id.1673	rs11110276	12	100577526	T	G	-0.0986456	0.0217298	-4.46028	8.19e-06	16026	21
class	Bacilli	class.Bacilli.id.1673	rs2952176	8	10143553	G	A	-0.0550676	0.012165	-4.53904	5.65e-06	17371	24
class	Bacilli	class.Bacilli.id.1673	rs7959495	12	100567981	C	A	-0.0994609	0.0219012	-4.4464	8.73e-06	16026	21
class	Bacilli	class.Bacilli.id.1673	rs11837200	12	100580705	C	T	-0.0978196	0.0217515	-4.41762	9.98e-06	16026	21
class	Bacilli	class.Bacilli.id.1673	rs2559847	12	100582783	T	C	-0.0989782	0.0219742	-4.43936	9.02e-06	16026	21
class	Bacilli	class.Bacilli.id.1673	rs11835118	12	100580813	T	C	-0.098162	0.0217519	-4.43266	9.31e-06	16026	21
class	Bacilli	class.Bacilli.id.1673	rs2952228	8	10138824	T	C	-0.0554635	0.0123267	-4.54221	5.57e-06	17373	24
class	Bacilli	class.Bacilli.id.1673	rs11110283	12	100591113	A	C	-0.0997213	0.0221779	-4.42756	9.53e-06	15915	20
class	Bacilli	class.Bacilli.id.1673	rs78017832	12	100570045	T	G	-0.0998665	0.0221511	-4.42618	9.59e-06	15915	20
class	Bacilli	class.Bacilli.id.1673	rs9445784	6	67571652	T	C	-0.0998752	0.021711	-4.60874	4.05e-06	16516	22
class	Bacilli	class.Bacilli.id.1673	rs12595929	16	1007763	T	C	0.0571949	0.0126668	4.5834	4.57e-06	17377	24
class	Bacilli	class.Bacilli.id.1673	rs7689028	4	98016515	A	T	-0.0514434	0.0113717	-4.50574	6.61e-06	17375	24
class	Bacilli	class.Bacilli.id.1673	rs694949	15	58738075	A	G	-0.081146	0.0180042	-4.47627	7.6e-06	16600	23
class	Bacilli	class.Bacilli.id.1673	rs11249980	8	10132326	T	C	-0.0548886	0.0123427	-4.46491	8.01e-06	17377	24
class	Bacilli	class.Bacilli.id.1673	rs2975647	8	10136381	A	G	-0.0548227	0.012326	-4.48263	7.37e-06	17373	24
class	Bacilli	class.Bacilli.id.1673	rs12797734	11	8332350	T	C	0.0572158	0.0126793	4.48734	7.21e-06	16902	23
class	Bacilli	class.Bacilli.id.1673	rs2975655	8	10132395	A	G	-0.0545184	0.0123388	-4.44176	8.92e-06	17377	24
class	Bacilli	class.Bacilli.id.1673	rs4260895	8	10126348	C	A	-0.0541395	0.0122761	-4.49754	6.87e-06	17377	24
class	Bacilli	class.Bacilli.id.1673	rs2975649	8	10135940	T	C	-0.054526	0.0123291	-4.4568	8.32e-06	17366	24
class	Bacilli	class.Bacilli.id.1673	rs11097541	4	98018211	A	G	-0.05116	0.0114757	-4.44017	8.99e-06	17376	24
class	Bacilli	class.Bacilli.id.1673	rs34989881	19	51959855	A	G	0.111056	0.0246039	4.50794	6.55e-06	12966	16
class	Bacilli	class.Bacilli.id.1673	rs111552159	4	184681021	C	G	0.128032	0.0286921	4.43686	9.13e-06	11350	13
class	Bacilli	class.Bacilli.id.1673	rs13068444	3	64398863	A	G	0.0601035	0.0136407	4.42756	9.53e-06	17260	23
class	Bacilli	class.Bacilli.id.1673	rs1595463	2	231723657	C	A	0.0476864	0.0108547	4.46589	7.97e-06	17358	24
class	Bacilli	class.Bacilli.id.1673	rs74663707	3	184371224	C	T	0.0979154	0.0224074	4.45328	8.46e-06	15769	20
class	Bacteroidia	class.Bacteroidia.id.912	rs17085746	13	70522661	G	A	-0.11492	0.0238517	-4.79454	1.63e-06	11349	16
class	Bacteroidia	class.Bacteroidia.id.912	rs73510191	13	70520899	C	A	-0.115163	0.023692	-4.79247	1.65e-06	11346	16
class	Bacteroidia	class.Bacteroidia.id.912	rs56335733	13	70523638	T	C	-0.115348	0.0238509	-4.79142	1.66e-06	11349	16
class	Bacteroidia	class.Bacteroidia.id.912	rs73510178	13	70519253	A	G	-0.114743	0.0238669	-4.78973	1.67e-06	11349	16
class	Bacteroidia	class.Bacteroidia.id.912	rs17026821	3	89315614	C	T	-0.0611119	0.0132275	-4.66466	3.09e-06	18334	24
class	Bacteroidia	class.Bacteroidia.id.912	rs13060907	3	89292011	A	G	-0.061103	0.0132766	-4.65948	3.17e-06	18332	24
class	Bacteroidia	class.Bacteroidia.id.912	rs60869989	13	70525553	A	G	-0.114238	0.0238522	-4.75937	1.94e-06	11349	16
class	Bacteroidia	class.Bacteroidia.id.912	rs7546249	1	176792690	T	A	-0.0567113	0.0118386	-4.80492	1.55e-06	18333	24
class	Bacteroidia	class.Bacteroidia.id.912	rs61070599	13	70525139	T	C	-0.114624	0.0238519	-4.7729	1.82e-06	11349	16
class	Bacteroidia	class.Bacteroidia.id.912	rs6777119	3	89315046	C	T	-0.0608305	0.0132278	-4.64783	3.35e-06	18334	24
class	Bacteroidia	class.Bacteroidia.id.912	rs6791217	3	89297466	T	G	-0.0609063	0.0132875	-4.64287	3.44e-06	18332	24
class	Bacteroidia	class.Bacteroidia.id.912	rs60722059	13	70520090	G	A	-0.114058	0.0238666	-4.76645	1.88e-06	11349	16
class	Bacteroidia	class.Bacteroidia.id.912	rs17026797	3	89286083	T	G	-0.061205	0.0132452	-4.66627	3.07e-06	18332	24
class	Bacteroidia	class.Bacteroidia.id.912	rs74090626	13	70518842	G	A	-0.113222	0.0238651	-4.72496	2.3e-06	11349	16
class	Bacteroidia	class.Bacteroidia.id.912	rs73512626	13	70526850	A	C	-0.11403	0.0238334	-4.75164	2.02e-06	11349	16
class	Bacteroidia	class.Bacteroidia.id.912	rs74090631	13	70520200	G	A	-0.113644	0.0238667	-4.74353	2.1e-06	11349	16
class	Bacteroidia	class.Bacteroidia.id.912	rs73510184	13	70520305	T	C	-0.113644	0.0238667	-4.74353	2.1e-06	11349	16
class	Bacteroidia	class.Bacteroidia.id.912	rs61289215	13	70524468	T	C	-0.113879	0.0238523	-4.73489	2.19e-06	11349	16
class	Bacteroidia	class.Bacteroidia.id.912	rs13097740	3	89313541	A	G	-0.0599764	0.0132487	-4.60883	4.05e-06	18332	24
class	Bacteroidia	class.Bacteroidia.id.912	rs1996068	3	89290305	G	A	-0.060492	0.0132286	-4.61451	3.94e-06	18332	24
class	Bacteroidia	class.Bacteroidia.id.912	rs35665203	3	89334824	C	T	-0.0607183	0.0133544	-4.60941	4.04e-06	18334	24
class	Bacteroidia	class.Bacteroidia.id.912	rs60814075	13	70517877	T	C	-0.113139	0.0238628	-4.72424	2.31e-06	11349	16
class	Bacteroidia	class.Bacteroidia.id.912	rs7337151	13	70521955	C	A	-0.113189	0.0238671	-4.72098	2.35e-06	11349	16
class	Bacteroidia	class.Bacteroidia.id.912	rs1888900	13	70513262	C	T	-0.114168	0.0236831	-4.74993	2.03e-06	11349	16
class	Bacteroidia	class.Bacteroidia.id.912	rs60475411	3	89305425	C	T	-0.0600292	0.0131959	-4.59518	4.32e-06	18323	24
class	Bacteroidia	class.Bacteroidia.id.912	rs60954548	13	70530659	G	A	-0.113388	0.0238335	-4.71832	2.38e-06	11349	16
class	Bacteroidia	class.Bacteroidia.id.912	rs1555070	1	176772958	T	C	-0.0557802	0.0118828	-4.70532	2.53e-06	18329	24
class	Bacteroidia	class.Bacteroidia.id.912	rs7320487	13	70513774	C	T	-0.112413	0.0238562	-4.70984	2.48e-06	11349	16
class	Bacteroidia	class.Bacteroidia.id.912	rs7319197	13	70513882	G	A	-0.112395	0.0238506	-4.70984	2.48e-06	11349	16
class	Bacteroidia	class.Bacteroidia.id.912	rs34986288	3	89334362	A	G	-0.0606085	0.0135291	-4.57823	4.69e-06	18329	24
class	Bacteroidia	class.Bacteroidia.id.912	rs1014718	1	176802974	A	G	-0.0562329	0.0119057	-4.73305	2.21e-06	18334	24
class	Bacteroidia	class.Bacteroidia.id.912	rs7491419	13	70521407	G	T	-0.112923	0.0238676	-4.70588	2.53e-06	11349	16
class	Bacteroidia	class.Bacteroidia.id.912	rs1325597	1	176772360	T	G	-0.055688	0.0118872	-4.7022	2.57e-06	18334	24
class	Bacteroidia	class.Bacteroidia.id.912	rs73846124	3	89334803	A	G	-0.0596357	0.0132986	-4.56008	5.11e-06	18334	24
class	Bacteroidia	class.Bacteroidia.id.912	rs17085756	13	70530535	A	G	-0.1128	0.023834	-4.69513	2.66e-06	11349	16
class	Bacteroidia	class.Bacteroidia.id.912	rs17085776	13	70530900	G	A	-0.112917	0.0238315	-4.69642	2.65e-06	11349	16
class	Bacteroidia	class.Bacteroidia.id.912	rs71322865	3	89313904	T	C	-0.0590834	0.0131758	-4.56908	4.9e-06	18334	24
class	Bacteroidia	class.Bacteroidia.id.912	rs74090642	13	70523892	G	A	-0.112818	0.0238527	-4.69071	2.72e-06	11349	16
class	Bacteroidia	class.Bacteroidia.id.912	rs75808613	13	70519401	A	G	-0.112297	0.0238657	-4.68418	2.81e-06	11349	16
class	Bacteroidia	class.Bacteroidia.id.912	rs78745799	13	70519308	T	G	-0.112297	0.0238657	-4.68418	2.81e-06	11349	16
class	Bacteroidia	class.Bacteroidia.id.912	rs1022523	1	176788394	G	A	-0.0559605	0.0118512	-4.73511	2.19e-06	18333	24
class	Bacteroidia	class.Bacteroidia.id.912	rs17085765	13	70530725	C	G	-0.112634	0.0238342	-4.6839	2.81e-06	11349	16
class	Bacteroidia	class.Bacteroidia.id.912	rs17085785	13	70531223	T	C	-0.112299	0.023832	-4.67725	2.91e-06	11349	16
class	Bacteroidia	class.Bacteroidia.id.912	rs929878	16	74290641	C	T	-0.0548532	0.012153	-4.57625	4.73e-06	18334	24
class	Bacteroidia	class.Bacteroidia.id.912	rs2183908	13	70517106	C	T	-0.111449	0.023864	-4.66902	3.03e-06	11349	16
class	Bacteroidia	class.Bacteroidia.id.912	rs17085809	13	70532016	G	A	-0.11261	0.0238236	-4.70036	2.6e-06	11349	16
class	Bacteroidia	class.Bacteroidia.id.912	rs17085791	13	70531600	C	G	-0.111465	0.0238241	-4.65235	3.28e-06	11349	16
class	Bacteroidia	class.Bacteroidia.id.912	rs17343978	22	27433885	A	C	-0.0552057	0.0120278	-4.45577	8.36e-06	18334	24
class	Bacteroidia	class.Bacteroidia.id.912	rs2875575	13	70513244	C	G	-0.11165	0.0237034	-4.64281	3.44e-06	11349	16
class	Bacteroidia	class.Bacteroidia.id.912	rs13291169	9	116888284	C	G	0.0689676	0.0148765	4.62501	3.75e-06	17513	23
class	Bacteroidia	class.Bacteroidia.id.912	rs59082732	13	70532600	G	T	-0.112444	0.0238286	-4.66198	3.13e-06	11349	16
class	Bacteroidia	class.Bacteroidia.id.912	rs1888899	13	70513238	T	C	-0.112052	0.0236972	-4.64824	3.35e-06	11349	16
class	Bacteroidia	class.Bacteroidia.id.912	rs13291434	9	116888634	T	C	0.0694656	0.0149789	4.59735	4.28e-06	17400	22
class	Bacteroidia	class.Bacteroidia.id.912	rs73510192	13	70520953	C	T	-0.111216	0.0241845	-4.60212	4.18e-06	10868	15
class	Bacteroidia	class.Bacteroidia.id.912	rs73975618	17	6462820	G	A	-0.188994	0.042803	-4.49673	6.9e-06	3350	4
class	Bacteroidia	class.Bacteroidia.id.912	rs73510188	13	70520688	A	G	-0.110328	0.024185	-4.57548	4.75e-06	10868	15
class	Bacteroidia	class.Bacteroidia.id.912	rs73510190	13	70520722	C	G	-0.110328	0.024185	-4.57548	4.75e-06	10868	15
class	Bacteroidia	class.Bacteroidia.id.912	rs72706335	1	157495438	T	C	-0.22241	0.0493458	-4.47461	7.66e-06	3819	4
class	Bacteroidia	class.Bacteroidia.id.912	rs7157380	14	59338832	C	G	0.095928	0.0212848	4.58077	4.63e-06	17297	21
class	Bacteroidia	class.Bacteroidia.id.912	rs12486971	3	89325083	C	T	-0.0595689	0.013617	-4.45074	8.56e-06	18327	24
class	Bacteroidia	class.Bacteroidia.id.912	rs7857688	9	116887845	A	G	0.0635231	0.0140615	4.53386	5.79e-06	17523	23
class	Bacteroidia	class.Bacteroidia.id.912	rs11146701	10	39062269	A	G	0.0473596	0.010541	4.4912	7.08e-06	18220	23
class	Bacteroidia	class.Bacteroidia.id.912	rs62531359	8	70916181	T	G	0.0655728	0.0149891	4.43784	9.09e-06	18320	24
class	Bacteroidia	class.Bacteroidia.id.912	NA	1	200112563	C	T	-0.222741	0.0508055	-4.41859	9.93e-06	3061	4
class	Bacteroidia	class.Bacteroidia.id.912	rs2418267	9	116890596	A	G	0.0607324	0.0135619	4.48901	7.16e-06	17523	23
class	Bacteroidia	class.Bacteroidia.id.912	rs4146051	2	213189994	A	G	-0.107377	0.0245661	-4.44561	8.76e-06	11372	16
class	Bacteroidia	class.Bacteroidia.id.912	rs79585701	8	13110185	A	C	0.0646823	0.0149628	4.41748	9.99e-06	18334	24
class	Bacteroidia	class.Bacteroidia.id.912	rs1505366	2	213191389	T	G	-0.107337	0.0241244	-4.44249	8.89e-06	11853	17
class	Bacteroidia	class.Bacteroidia.id.912	rs1365795	14	59307933	C	T	0.0896968	0.0203125	4.46314	8.08e-06	17298	21
class	Bacteroidia	class.Bacteroidia.id.912	rs4916508	3	195936789	G	A	-0.0466729	0.0105312	-4.45292	8.47e-06	18324	24
class	Bacteroidia	class.Bacteroidia.id.912	rs62575403	9	136493820	C	T	0.140055	0.0311128	4.49183	7.06e-06	9668	12
class	Bacteroidia	class.Bacteroidia.id.912	rs60610351	13	70525153	A	T	-0.120807	0.0236763	-5.03212	4.85e-07	11349	16
class	Bacteroidia	class.Bacteroidia.id.912	rs55773148	13	70523029	G	A	-0.121514	0.0236759	-5.07398	3.9e-07	11349	16
class	Bacteroidia	class.Bacteroidia.id.912	rs55993203	13	70523117	A	G	-0.121514	0.0236759	-5.07398	3.9e-07	11349	16
class	Bacteroidia	class.Bacteroidia.id.912	rs7631304	3	89339527	G	A	-0.0645771	0.0132957	-4.92659	8.37e-07	18334	24
class	Bacteroidia	class.Bacteroidia.id.912	rs73512608	13	70522683	G	A	-0.121372	0.0236759	-5.06523	4.08e-07	11349	16
class	Bacteroidia	class.Bacteroidia.id.912	rs73846128	3	89340254	A	G	-0.0648523	0.013349	-4.91764	8.76e-07	18334	24
class	Bacteroidia	class.Bacteroidia.id.912	rs56358950	13	70523468	C	T	-0.121435	0.0236754	-5.04745	4.48e-07	11349	16
class	Bacteroidia	class.Bacteroidia.id.912	rs17085771	13	70530878	T	A	-0.119973	0.0236585	-4.98374	6.24e-07	11349	16
class	Bacteroidia	class.Bacteroidia.id.912	rs58269684	13	70524658	T	C	-0.121287	0.023676	-5.04692	4.49e-07	11349	16
class	Bacteroidia	class.Bacteroidia.id.912	rs74090639	13	70523601	A	G	-0.120556	0.0236759	-5.00494	5.59e-07	11349	16
class	Bacteroidia	class.Bacteroidia.id.912	rs11929346	3	89322324	C	T	-0.0638957	0.013282	-4.87247	1.1e-06	18334	24
class	Bacteroidia	class.Bacteroidia.id.912	rs35800684	3	89323493	A	G	-0.0637382	0.0132811	-4.86368	1.15e-06	18334	24
class	Bacteroidia	class.Bacteroidia.id.912	rs60614038	13	70524034	A	T	-0.119787	0.0236769	-4.98164	6.3e-07	11349	16
class	Bacteroidia	class.Bacteroidia.id.912	rs58298316	13	70524425	G	T	-0.119787	0.0236769	-4.98164	6.3e-07	11349	16
class	Bacteroidia	class.Bacteroidia.id.912	rs2210454	13	70521786	T	C	-0.118639	0.0236916	-4.94314	7.69e-07	11349	16
class	Bacteroidia	class.Bacteroidia.id.912	rs7611599	3	89331534	T	C	-0.0630787	0.0132932	-4.81301	1.49e-06	18334	24
class	Bacteroidia	class.Bacteroidia.id.912	rs2210451	13	70518353	G	C	-0.118839	0.02369	-4.96088	7.02e-07	11349	16
class	Bacteroidia	class.Bacteroidia.id.912	rs9788409	13	70529980	C	T	-0.11932	0.0236612	-4.95956	7.07e-07	11349	16
class	Bacteroidia	class.Bacteroidia.id.912	rs74937713	3	89308895	T	A	-0.0634567	0.0132218	-4.847	1.25e-06	18326	24
class	Bacteroidia	class.Bacteroidia.id.912	rs2150960	13	70517417	C	G	-0.118669	0.0236877	-4.9571	7.16e-07	11349	16
class	Bacteroidia	class.Bacteroidia.id.912	rs112343530	13	70519186	C	T	-0.118146	0.0236907	-4.95255	7.32e-07	11349	16
class	Bacteroidia	class.Bacteroidia.id.912	rs73975615	17	6461200	G	A	-0.207018	0.0442633	-4.85299	1.22e-06	3350	4
class	Bacteroidia	class.Bacteroidia.id.912	rs7629132	3	89307462	T	C	-0.0630402	0.0132216	-4.81438	1.48e-06	18325	24
class	Bacteroidia	class.Bacteroidia.id.912	rs74090627	13	70518895	T	C	-0.118323	0.0236902	-4.93662	7.95e-07	11349	16
class	Bacteroidia	class.Bacteroidia.id.912	rs11920519	3	89306245	G	A	-0.0626587	0.0132084	-4.78652	1.7e-06	18331	24
class	Bacteroidia	class.Bacteroidia.id.912	rs56949730	13	70517836	G	A	-0.118229	0.0236879	-4.93587	7.98e-07	11349	16
class	Bacteroidia	class.Bacteroidia.id.912	rs112675712	13	70519152	C	T	-0.117391	0.0236911	-4.93242	8.12e-07	11349	16
class	Bacteroidia	class.Bacteroidia.id.912	rs80015632	13	70519423	G	C	-0.118132	0.0236903	-4.92984	8.23e-07	11349	16
class	Bacteroidia	class.Bacteroidia.id.912	rs7337863	13	70522227	A	C	-0.117353	0.0238718	-4.92933	8.25e-07	11349	16
class	Bacteroidia	class.Bacteroidia.id.912	rs12938514	17	6460281	A	G	-0.199979	0.0416024	-4.82274	1.42e-06	3350	4
class	Bacteroidia	class.Bacteroidia.id.912	rs12486528	3	89338394	A	G	-0.0636438	0.0134266	-4.80518	1.55e-06	18334	24
class	Bacteroidia	class.Bacteroidia.id.912	rs17085818	13	70532097	C	A	-0.118899	0.0236511	-4.94895	7.46e-07	11349	16
class	Bacteroidia	class.Bacteroidia.id.912	rs2210452	13	70519718	A	G	-0.117498	0.0236841	-4.90991	9.11e-07	11349	16
class	Bacteroidia	class.Bacteroidia.id.912	rs73846120	3	89331815	G	A	-0.0626605	0.0133487	-4.7539	2e-06	18334	24
class	Bacteroidia	class.Bacteroidia.id.912	rs11916046	3	89309177	A	C	-0.0625893	0.0132364	-4.77547	1.79e-06	18334	24
class	Bacteroidia	class.Bacteroidia.id.912	rs17085798	13	70531829	A	C	-0.118275	0.0236569	-4.93499	8.02e-07	11349	16
class	Bacteroidia	class.Bacteroidia.id.912	rs111845179	14	59317502	T	C	0.102648	0.0213843	4.90717	9.24e-07	16393	20
class	Bacteroidia	class.Bacteroidia.id.912	rs6794198	3	89304608	T	C	-0.062051	0.0132658	-4.74154	2.12e-06	18323	24
class	Bacteroidia	class.Bacteroidia.id.912	rs36076607	3	89311334	C	T	-0.0619999	0.0131752	-4.7638	1.9e-06	18334	24
class	Bacteroidia	class.Bacteroidia.id.912	rs1996069	3	89348956	C	T	-0.0626866	0.0133226	-4.75429	1.99e-06	18334	24
class	Bacteroidia	class.Bacteroidia.id.912	rs71322866	3	89324355	C	A	-0.0627234	0.0133359	-4.76052	1.93e-06	18334	24
class	Bacteroidia	class.Bacteroidia.id.912	rs35532963	3	89305396	G	C	-0.0622119	0.0132181	-4.75213	2.01e-06	18323	24
class	Bacteroidia	class.Bacteroidia.id.912	rs34519192	3	89306168	G	A	-0.0620751	0.0132104	-4.74501	2.08e-06	18323	24
class	Bacteroidia	class.Bacteroidia.id.912	rs11871360	17	6460709	G	A	-0.202863	0.0441839	-4.76818	1.86e-06	3350	4
class	Bacteroidia	class.Bacteroidia.id.912	rs34922683	3	89319382	T	G	-0.0620014	0.0132478	-4.72291	2.32e-06	18334	24
class	Bacteroidia	class.Bacteroidia.id.912	rs907713	3	89326479	C	A	-0.0622488	0.0133367	-4.73062	2.24e-06	18334	24
class	Bacteroidia	class.Bacteroidia.id.912	rs2032750	2	53831026	T	C	-0.0508393	0.0106807	-4.76218	1.92e-06	17853	23
class	Bacteroidia	class.Bacteroidia.id.912	rs35176045	3	89334464	T	C	-0.0613849	0.0132914	-4.6921	2.7e-06	18334	24
class	Bacteroidia	class.Bacteroidia.id.912	rs11916939	3	89309406	A	G	-0.0618408	0.0132447	-4.71717	2.39e-06	18334	24
class	Bacteroidia	class.Bacteroidia.id.912	rs2346325	3	89316242	G	A	-0.0618016	0.013226	-4.71668	2.4e-06	18334	24
class	Bacteroidia	class.Bacteroidia.id.912	rs71322864	3	89304244	A	C	-0.0617146	0.0132674	-4.71493	2.42e-06	18323	24
class	Bacteroidia	class.Bacteroidia.id.912	rs1040016	3	89316274	T	G	-0.0617671	0.013226	-4.71423	2.43e-06	18334	24
class	Bacteroidia	class.Bacteroidia.id.912	rs3946805	3	89316376	G	A	-0.0615398	0.0132259	-4.69977	2.6e-06	18334	24
class	Bacteroidia	class.Bacteroidia.id.912	rs2346324	3	89315917	G	A	-0.0615701	0.0132274	-4.69871	2.62e-06	18334	24
class	Bacteroidia	class.Bacteroidia.id.912	rs34046877	3	89304364	C	T	-0.0613616	0.0132473	-4.69467	2.67e-06	18323	24
class	Bacteroidia	class.Bacteroidia.id.912	rs2225529	13	70519922	T	C	-0.115376	0.0238694	-4.81897	1.44e-06	11341	16
class	Bacteroidia	class.Bacteroidia.id.912	rs4474577	13	70519698	A	G	-0.118225	0.0244029	-4.81497	1.47e-06	10868	15
class	Bacteroidia	class.Bacteroidia.id.912	rs60660711	13	70524336	A	G	-0.115082	0.0238156	-4.8089	1.52e-06	11347	16
class	Bacteroidia	class.Bacteroidia.id.912	rs12496485	3	89325131	A	G	-0.0618387	0.0133579	-4.69078	2.72e-06	18334	24
class	Bacteroidia	class.Bacteroidia.id.912	rs7338117	13	70522443	G	A	-0.114955	0.0238571	-4.80051	1.58e-06	11349	16
class	Bacteroidia	class.Bacteroidia.id.912	rs13100590	3	89315816	C	T	-0.0611969	0.0132275	-4.67063	3e-06	18334	24
class	Bacteroidia	class.Bacteroidia.id.912	rs17085738	13	70522595	G	T	-0.11492	0.0238517	-4.79454	1.63e-06	11349	16
class	Betaproteobacteria	class.Betaproteobacteria.id.2867	rs6087811	20	30596130	T	G	-0.0978177	0.0198522	-4.94943	7.44e-07	16184	21
class	Betaproteobacteria	class.Betaproteobacteria.id.2867	rs4033856	4	45642485	C	T	0.0832423	0.0167237	5.01983	5.17e-07	15945	22
class	Betaproteobacteria	class.Betaproteobacteria.id.2867	rs2367850	3	193456274	G	C	0.064006	0.0130374	4.90979	9.12e-07	16717	23
class	Betaproteobacteria	class.Betaproteobacteria.id.2867	rs12467854	2	239888758	G	C	0.0641363	0.0131766	4.8731	1.1e-06	17038	23
class	Betaproteobacteria	class.Betaproteobacteria.id.2867	rs62191117	2	239900775	A	G	0.0641044	0.0132271	4.86141	1.17e-06	17029	23
class	Betaproteobacteria	class.Betaproteobacteria.id.2867	rs1859743	7	111285576	T	C	-0.0514427	0.0109683	-4.73436	2.2e-06	17043	23
class	Betaproteobacteria	class.Betaproteobacteria.id.2867	rs4511740	2	239865055	G	A	0.0613974	0.0128084	4.7911	1.66e-06	17150	24
class	Betaproteobacteria	class.Betaproteobacteria.id.2867	rs78428620	20	30591039	T	C	-0.0982048	0.020312	-4.84443	1.27e-06	16185	21
class	Betaproteobacteria	class.Betaproteobacteria.id.2867	rs11679161	2	239893009	T	C	0.0619173	0.0131536	4.72978	2.25e-06	17043	23
class	Betaproteobacteria	class.Betaproteobacteria.id.2867	rs11683769	2	239892208	T	A	0.0618951	0.0131617	4.72589	2.29e-06	17043	23
class	Betaproteobacteria	class.Betaproteobacteria.id.2867	rs62395635	5	173497796	T	C	0.109741	0.0236	4.6749	2.94e-06	15108	20
class	Betaproteobacteria	class.Betaproteobacteria.id.2867	rs2613606	7	111285025	C	T	-0.0513106	0.0109091	-4.7343	2.2e-06	17146	24
class	Betaproteobacteria	class.Betaproteobacteria.id.2867	rs10047202	1	153239426	T	C	0.0518392	0.0110404	4.68769	2.76e-06	17150	24
class	Betaproteobacteria	class.Betaproteobacteria.id.2867	rs1928341	1	153240013	A	G	0.0525581	0.0110408	4.75188	2.02e-06	17150	24
class	Betaproteobacteria	class.Betaproteobacteria.id.2867	rs36119524	2	239868159	T	C	0.0610247	0.0133412	4.59159	4.4e-06	17042	23
class	Betaproteobacteria	class.Betaproteobacteria.id.2867	rs72747231	9	84206018	C	G	-0.137281	0.0290338	-4.74793	2.06e-06	11344	13
class	Betaproteobacteria	class.Betaproteobacteria.id.2867	rs4591362	2	239877738	A	G	0.061302	0.0134714	4.58978	4.44e-06	17043	23
class	Betaproteobacteria	class.Betaproteobacteria.id.2867	rs10788864	1	153242805	T	A	0.0521503	0.0110469	4.72221	2.33e-06	17142	24
class	Betaproteobacteria	class.Betaproteobacteria.id.2867	rs4507125	2	239864732	C	A	0.0599433	0.0132061	4.53605	5.73e-06	17149	24
class	Betaproteobacteria	class.Betaproteobacteria.id.2867	rs11128180	3	70592215	A	G	0.0592944	0.0128769	4.62916	3.67e-06	17151	24
class	Betaproteobacteria	class.Betaproteobacteria.id.2867	rs2321387	13	58689340	G	A	-0.0494596	0.0109424	-4.53354	5.8e-06	17149	24
class	Betaproteobacteria	class.Betaproteobacteria.id.2867	rs62191106	2	239875986	T	C	0.0603601	0.0134512	4.50517	6.63e-06	17042	23
class	Betaproteobacteria	class.Betaproteobacteria.id.2867	rs2528680	7	111287998	T	C	-0.0501348	0.0109108	-4.6254	3.74e-06	17151	24
class	Betaproteobacteria	class.Betaproteobacteria.id.2867	rs1122678	7	111289472	C	T	-0.0501479	0.0109106	-4.62424	3.76e-06	17151	24
class	Betaproteobacteria	class.Betaproteobacteria.id.2867	rs12477314	2	239877148	T	C	0.0604962	0.0134724	4.52787	5.96e-06	17043	23
class	Betaproteobacteria	class.Betaproteobacteria.id.2867	rs7638039	3	70588939	T	C	0.0576945	0.0126539	4.54912	5.39e-06	17132	24
class	Betaproteobacteria	class.Betaproteobacteria.id.2867	rs2094636	1	153239586	G	C	0.0514164	0.0110439	4.6565	3.22e-06	17150	24
class	Betaproteobacteria	class.Betaproteobacteria.id.2867	rs1410861	1	153238503	G	A	0.0514497	0.0110397	4.65178	3.29e-06	17150	24
class	Betaproteobacteria	class.Betaproteobacteria.id.2867	rs2528678	7	111286879	T	C	-0.0497801	0.010938	-4.58141	4.62e-06	17151	24
class	Betaproteobacteria	class.Betaproteobacteria.id.2867	rs62191107	2	239876527	C	T	0.0603683	0.0134517	4.5041	6.67e-06	17042	23
class	Betaproteobacteria	class.Betaproteobacteria.id.2867	rs2528681	7	111288089	C	G	-0.0497085	0.0109101	-4.5855	4.53e-06	17151	24
class	Betaproteobacteria	class.Betaproteobacteria.id.2867	rs1544475	7	111285820	T	C	-0.0500048	0.0109379	-4.60015	4.22e-06	17151	24
class	Betaproteobacteria	class.Betaproteobacteria.id.2867	rs6686895	1	153237922	G	A	0.0512075	0.0110399	4.63004	3.66e-06	17149	24
class	Betaproteobacteria	class.Betaproteobacteria.id.2867	rs2040996	7	111294074	T	C	-0.0497931	0.0109111	-4.57936	4.66e-06	17142	24
class	Betaproteobacteria	class.Betaproteobacteria.id.2867	rs976935	7	111292983	A	C	-0.0495407	0.0109119	-4.56957	4.89e-06	17144	24
class	Betaproteobacteria	class.Betaproteobacteria.id.2867	rs34177861	2	239868927	A	G	0.0595245	0.0134488	4.47488	7.65e-06	17042	23
class	Betaproteobacteria	class.Betaproteobacteria.id.2867	rs9537878	13	58535792	A	G	-0.0487875	0.0109559	-4.46694	7.93e-06	17151	24
class	Betaproteobacteria	class.Betaproteobacteria.id.2867	rs12867878	13	58708500	A	G	-0.0502335	0.0112245	-4.50774	6.55e-06	17151	24
class	Betaproteobacteria	class.Betaproteobacteria.id.2867	rs1511453	4	23588462	A	G	0.0923492	0.0199158	4.5752	4.76e-06	17085	23
class	Betaproteobacteria	class.Betaproteobacteria.id.2867	rs8119189	20	30594699	A	C	-0.0929621	0.0202673	-4.59577	4.31e-06	16185	21
class	Betaproteobacteria	class.Betaproteobacteria.id.2867	rs4521068	2	239864826	A	G	0.0589015	0.0133096	4.43731	9.11e-06	17043	23
class	Betaproteobacteria	class.Betaproteobacteria.id.2867	rs56104821	3	193463459	A	C	0.0570883	0.0128104	4.44567	8.76e-06	17147	24
class	Betaproteobacteria	class.Betaproteobacteria.id.2867	rs2528688	7	111297819	A	G	-0.0488152	0.010922	-4.49532	6.95e-06	17150	24
class	Betaproteobacteria	class.Betaproteobacteria.id.2867	rs9964679	18	26569901	A	G	0.052911	0.0114866	4.57136	4.85e-06	17151	24
class	Betaproteobacteria	class.Betaproteobacteria.id.2867	rs56386628	8	112732674	C	T	-0.0622252	0.0135688	-4.53103	5.87e-06	17147	24
class	Betaproteobacteria	class.Betaproteobacteria.id.2867	rs11124193	2	239875322	G	A	0.0592807	0.0134501	4.41819	9.95e-06	17042	23
class	Betaproteobacteria	class.Betaproteobacteria.id.2867	rs6087810	20	30589733	T	C	-0.0928907	0.0203241	-4.57227	4.82e-06	16184	21
class	Betaproteobacteria	class.Betaproteobacteria.id.2867	rs7326330	13	58533627	C	T	-0.0485805	0.0109559	-4.44962	8.6e-06	17151	24
class	Betaproteobacteria	class.Betaproteobacteria.id.2867	rs1419746	7	111289967	A	G	-0.0488297	0.0109122	-4.50318	6.69e-06	17146	24
class	Betaproteobacteria	class.Betaproteobacteria.id.2867	rs7324740	13	58696106	G	A	-0.049731	0.011275	-4.43314	9.29e-06	17150	24
class	Betaproteobacteria	class.Betaproteobacteria.id.2867	rs2528679	7	111287980	C	T	-0.0488479	0.0109343	-4.49363	7e-06	17151	24
class	Betaproteobacteria	class.Betaproteobacteria.id.2867	rs76625259	20	30598898	G	T	-0.0908598	0.0200334	-4.54919	5.39e-06	16185	21
class	Betaproteobacteria	class.Betaproteobacteria.id.2867	rs7988877	13	58599245	A	T	-0.0495476	0.0111771	-4.45227	8.5e-06	16717	23
class	Betaproteobacteria	class.Betaproteobacteria.id.2867	rs2906622	7	111293616	C	T	-0.0487181	0.0109096	-4.48524	7.28e-06	17144	24
class	Betaproteobacteria	class.Betaproteobacteria.id.2867	rs1926544	13	58530277	C	A	-0.0482805	0.0109564	-4.42068	9.84e-06	17151	24
class	Betaproteobacteria	class.Betaproteobacteria.id.2867	rs34203874	4	23590530	T	C	0.0898478	0.0199169	4.44218	8.91e-06	17085	23
class	Betaproteobacteria	class.Betaproteobacteria.id.2867	rs1581853	13	58595043	A	G	-0.0493393	0.0111777	-4.43579	9.17e-06	16717	23
class	Betaproteobacteria	class.Betaproteobacteria.id.2867	rs9520346	13	107906880	C	G	0.142414	0.0332587	4.47651	7.59e-06	4797	6
class	Betaproteobacteria	class.Betaproteobacteria.id.2867	rs2528684	7	111291580	C	T	-0.0483276	0.0109124	-4.45861	8.25e-06	17144	24
class	Betaproteobacteria	class.Betaproteobacteria.id.2867	rs2613608	7	111289034	A	G	-0.0483307	0.0109194	-4.45475	8.4e-06	17150	24
class	Betaproteobacteria	class.Betaproteobacteria.id.2867	rs320161	9	104899117	A	G	0.0572286	0.01262	4.4838	7.33e-06	17035	23
class	Betaproteobacteria	class.Betaproteobacteria.id.2867	rs4585927	1	153237467	C	T	0.0492606	0.0110292	4.4573	8.3e-06	17150	24
class	Betaproteobacteria	class.Betaproteobacteria.id.2867	rs320179	9	104888414	C	A	0.0567331	0.0125698	4.43582	9.17e-06	17146	24
class	Betaproteobacteria	class.Betaproteobacteria.id.2867	rs13385989	2	239906429	C	A	0.0600028	0.0135487	4.42405	9.69e-06	16717	23
class	Betaproteobacteria	class.Betaproteobacteria.id.2867	rs9553336	13	25111456	G	T	0.0892771	0.0204167	4.43665	9.14e-06	15641	20
class	Betaproteobacteria	class.Betaproteobacteria.id.2867	rs75242906	15	56786407	C	T	-0.121083	0.028075	-4.43347	9.27e-06	10803	14
class	Clostridia	class.Clostridia.id.1859	rs2273429	14	52494072	A	G	-0.0724037	0.0153105	-4.58585	4.52e-06	18337	24
class	Clostridia	class.Clostridia.id.1859	rs6815608	4	152131744	T	C	0.103803	0.0210883	5.06808	4.02e-07	16731	22
class	Clostridia	class.Clostridia.id.1859	NA	21	18567802	C	T	0.255639	0.0508787	4.91729	8.78e-07	3501	8
class	Clostridia	class.Clostridia.id.1859	rs112334273	21	40703251	G	A	0.0641008	0.0127404	5.07801	3.81e-07	18217	23
class	Clostridia	class.Clostridia.id.1859	NA	21	18572202	T	C	0.251774	0.0507033	4.85103	1.23e-06	3501	8
class	Clostridia	class.Clostridia.id.1859	rs6814436	4	161507301	T	C	0.0739995	0.0150815	4.89862	9.65e-07	18336	24
class	Clostridia	class.Clostridia.id.1859	rs72915163	18	48792829	T	C	-0.0581025	0.0120557	-4.83329	1.34e-06	18317	24
class	Clostridia	class.Clostridia.id.1859	rs6508055	18	48788446	A	G	-0.0590208	0.0125288	-4.68759	2.76e-06	18340	24
class	Clostridia	class.Clostridia.id.1859	rs10774377	12	5942519	A	G	0.052659	0.0113858	4.65473	3.24e-06	18330	24
class	Clostridia	class.Clostridia.id.1859	rs4764517	12	5943290	C	T	0.0521858	0.0113984	4.61309	3.97e-06	18331	24
class	Clostridia	class.Clostridia.id.1859	rs11844758	14	52495231	A	C	-0.071335	0.0153073	-4.52528	6.03e-06	18340	24
class	Clostridia	class.Clostridia.id.1859	rs11846847	14	52493228	A	T	-0.0716049	0.0153192	-4.52109	6.15e-06	18337	24
class	Clostridia	class.Clostridia.id.1859	rs4690986	4	161507152	G	C	0.0713466	0.0150159	4.738	2.16e-06	18336	24
class	Clostridia	class.Clostridia.id.1859	rs10774378	12	5949771	T	C	0.0518302	0.0113879	4.57872	4.68e-06	18339	24
class	Clostridia	class.Clostridia.id.1859	rs13179700	5	149077788	T	C	0.0511937	0.0109569	4.64682	3.37e-06	18338	24
class	Clostridia	class.Clostridia.id.1859	rs7964593	12	5949262	C	T	0.0512393	0.0113973	4.52949	5.91e-06	18340	24
class	Clostridia	class.Clostridia.id.1859	rs11167476	5	149077655	T	C	0.0499351	0.0110236	4.51804	6.24e-06	18339	24
class	Clostridia	class.Clostridia.id.1859	rs6934062	6	163743050	G	C	0.0524406	0.0116115	4.50843	6.53e-06	17859	23
class	Clostridia	class.Clostridia.id.1859	rs9986136	5	149077133	A	G	0.0503184	0.0110346	4.55085	5.34e-06	18340	24
class	Clostridia	class.Clostridia.id.1859	rs1842454	5	105060362	G	A	-0.0547202	0.0127338	-4.44669	8.72e-06	18340	24
class	Clostridia	class.Clostridia.id.1859	rs7731599	5	149076956	C	T	0.0499509	0.0110343	4.5176	6.25e-06	18340	24
class	Clostridia	class.Clostridia.id.1859	rs10209007	2	231676041	G	C	0.0794173	0.0182427	4.41949	9.89e-06	17812	23
class	Clostridia	class.Clostridia.id.1859	rs3792064	2	231678413	G	A	0.0795651	0.0182521	4.41752	9.98e-06	17812	23
class	Clostridia	class.Clostridia.id.1859	rs76767978	3	131371980	G	A	0.0698882	0.0156319	4.45478	8.4e-06	18329	24
class	Clostridia	class.Clostridia.id.1859	rs13105690	4	7420184	T	C	-0.0529097	0.011818	-4.44528	8.78e-06	18340	24
class	Clostridia	class.Clostridia.id.1859	rs76860606	6	12397187	C	G	0.0947036	0.0225117	4.47808	7.53e-06	17579	21
class	Clostridia	class.Clostridia.id.1859	rs72738886	5	35770550	T	C	0.086617	0.0190393	4.45879	8.24e-06	16934	21
class	Clostridia	class.Clostridia.id.1859	rs7269302	20	50803760	A	T	-0.0963981	0.0212007	-4.43894	9.04e-06	17405	21
class	Clostridia	class.Clostridia.id.1859	rs6126494	20	50800275	G	T	-0.0969353	0.0211699	-4.43699	9.12e-06	17405	21
class	Clostridia	class.Clostridia.id.1859	rs6797343	3	89268714	G	T	0.0592279	0.0134556	4.43153	9.36e-06	18340	24
class	Clostridia	class.Clostridia.id.1859	rs6536525	4	161527350	C	G	0.0661829	0.0148538	4.46963	7.84e-06	18339	24
class	Clostridia	class.Clostridia.id.1859	rs7667168	4	161522527	C	T	0.0655264	0.0149007	4.43579	9.17e-06	18340	24
class	Clostridia	class.Clostridia.id.1859	rs11082866	18	48789736	T	A	-0.0514178	0.0115577	-4.46366	8.06e-06	18321	24
class	Clostridia	class.Clostridia.id.1859	rs6536526	4	161527868	A	T	0.0656765	0.0148558	4.43541	9.19e-06	18339	24
class	Clostridia	class.Clostridia.id.1859	rs10517722	4	161526396	C	G	0.0654083	0.014838	4.42642	9.58e-06	18339	24
class	Clostridia	class.Clostridia.id.1859	rs7687278	4	161525756	A	T	0.0653759	0.0148358	4.42481	9.65e-06	18340	24
class	Clostridia	class.Clostridia.id.1859	rs13421739	2	116724915	C	G	0.0888472	0.0179655	4.4273	9.54e-06	18340	24
class	Coriobacteriia	class.Coriobacteriia.id.809	rs7078773	10	65801279	T	C	0.076006	0.0155861	4.86946	1.12e-06	17689	24
class	Coriobacteriia	class.Coriobacteriia.id.809	rs719099	10	65799217	A	G	0.0778402	0.0155815	5.01035	5.43e-07	17687	24
class	Coriobacteriia	class.Coriobacteriia.id.809	rs2458655	10	65800878	A	C	0.0779399	0.0157587	4.94111	7.77e-07	17689	24
class	Coriobacteriia	class.Coriobacteriia.id.809	rs45480394	19	55857777	T	G	-0.0504262	0.0113307	-4.42343	9.71e-06	17413	22
class	Coriobacteriia	class.Coriobacteriia.id.809	rs240104	1	176571431	T	C	-0.0603429	0.0126849	-4.80911	1.52e-06	17577	23
class	Coriobacteriia	class.Coriobacteriia.id.809	rs56374305	10	65799626	G	C	0.100061	0.0206279	4.86096	1.17e-06	17688	24
class	Coriobacteriia	class.Coriobacteriia.id.809	rs11250875	10	1922731	T	C	0.06075	0.0130939	4.57211	4.83e-06	17690	24
class	Coriobacteriia	class.Coriobacteriia.id.809	rs10995776	10	65803263	T	C	0.0817133	0.0174599	4.71295	2.44e-06	17691	24
class	Coriobacteriia	class.Coriobacteriia.id.809	rs34739816	17	37376685	G	T	0.0965017	0.0207666	4.61752	3.88e-06	16593	20
class	Coriobacteriia	class.Coriobacteriia.id.809	rs76779974	5	125460084	C	G	0.0774888	0.0171877	4.53979	5.63e-06	16419	21
[truncated: 11,673 more rows]

## Sheet: Table S2
Table S2 Full details of optimal proxy SNPs used in the MR analysis about the casual association between GM and DN
level	gut microbiota	SNP	effect_allele.exposure	other_allele.exposure	beta.exposure	se.exposure	Fvalue	pval.exposure	beta.outcome	se.outcome	pval.outcome
phylum	Verrucomicrobia	rs11252894	A	C	0.0784055	0.0162769	23.2032	1.11e-06	0.0633492	0.0264266	0.0165219
phylum	Verrucomicrobia	rs117107102	A	G	0.204283	0.0427565	22.8275	2.68e-06	-0.00819176	0.0534736	0.878246
phylum	Verrucomicrobia	rs11729256	T	C	0.0696984	0.0146953	22.495	2.23e-06	0.0307179	0.0299945	0.30578
phylum	Verrucomicrobia	rs12512971	A	C	0.171057	0.0398053	18.4671	9.81e-06	-0.0566255	0.0422576	0.180244
phylum	Verrucomicrobia	rs12908520	G	A	0.0594916	0.012823	21.5244	3.4e-06	0.0141422	0.0226745	0.532822
phylum	Verrucomicrobia	rs2602429	C	T	0.0764148	0.0153487	24.7864	8.71e-07	0.0478029	0.0257148	0.0630318
phylum	Verrucomicrobia	rs3995795	C	T	0.0610914	0.0138592	19.4305	9.72e-06	-0.0520506	0.0231057	0.0242767
phylum	Verrucomicrobia	rs45598138	C	A	-0.143901	0.03054	22.202	2.19e-06	0.100359	0.0717634	0.161973
phylum	Verrucomicrobia	rs61779207	G	A	-0.0755253	0.0164385	21.1087	5.28e-06	-0.0139326	0.0272469	0.609108
phylum	Verrucomicrobia	rs74542928	T	C	0.115994	0.0231324	25.1439	4.08e-07	0.0642098	0.0523867	0.220315
phylum	Verrucomicrobia	rs76430504	T	C	-0.11753	0.025458	21.3132	3.5e-06	-0.0287019	0.0514255	0.576758
phylum	Verrucomicrobia	rs9349825	A	G	-0.0660243	0.0143911	21.0483	6.27e-06	0.0273913	0.0286732	0.339428
phylum	Tenericutes	rs10108398	G	A	0.0769142	0.0153953	24.9596	1.09e-06	0.022592	0.0251438	0.368914
phylum	Tenericutes	rs11890098	A	G	0.074438	0.0153389	23.5507	9.57e-07	0.0441666	0.0251248	0.0787662
phylum	Tenericutes	rs12566890	T	G	-0.101147	0.0230978	19.1763	3.65e-06	-0.000527761	0.0334156	0.987399
phylum	Tenericutes	rs17214486	C	A	0.06099	0.0135623	20.2233	6.61e-06	-0.00631504	0.0241034	0.793323
phylum	Tenericutes	rs2464826	A	C	0.0944239	0.0211806	19.8741	8.4e-06	-0.0204085	0.035726	0.56783
phylum	Tenericutes	rs28537087	G	A	0.0820873	0.0188312	19.0019	8.07e-06	-0.0110221	0.026195	0.673923
phylum	Tenericutes	rs3768491	A	G	-0.0681052	0.0149061	20.8753	4.23e-06	0.0212779	0.0247628	0.390193
phylum	Tenericutes	rs4885016	T	C	-0.0819606	0.0181628	20.3632	7.27e-06	-0.00350629	0.0333037	0.916152
phylum	Tenericutes	rs6043847	T	C	-0.114937	0.0248606	21.3746	4.55e-06	-0.0624782	0.0480072	0.19311
phylum	Tenericutes	rs72901605	T	C	-0.0841852	0.0178119	22.3383	3.26e-06	0.0306287	0.0350381	0.382034
phylum	Tenericutes	rs74603314	T	C	0.221639	0.0462918	22.9238	1.56e-06	-0.0233889	0.0577658	0.685558
phylum	Tenericutes	rs78169027	A	G	-0.108283	0.0237289	20.824	5.88e-06	-0.0664563	0.0472795	0.159842
phylum	Proteobacteria	rs10750258	A	C	-0.0491248	0.010824	20.5979	8.72e-06	0.0447428	0.0233207	0.0550364
phylum	Proteobacteria	rs11126162	T	C	-0.0770689	0.0187079	16.9711	9.26e-06	0.0860518	0.0409833	0.0357569
phylum	Proteobacteria	rs11715072	G	A	-0.0519289	0.0115246	20.3031	6.9e-06	0.0403951	0.0244873	0.0990171
phylum	Proteobacteria	rs12150865	C	T	0.0511615	0.0106407	23.1177	1.54e-06	0.0142913	0.0228552	0.531778
phylum	Proteobacteria	rs12467198	C	T	0.0498267	0.011138	20.013	6.31e-06	0.00449559	0.0226822	0.842889
phylum	Proteobacteria	rs2347697	G	T	0.0502281	0.0108968	21.247	4.27e-06	0.0434887	0.0242586	0.073018
phylum	Proteobacteria	rs2532663	G	A	-0.125578	0.0258034	23.6851	7.47e-07	0.0151038	0.0373166	0.685663
phylum	Proteobacteria	rs3890996	T	G	-0.0474614	0.0105645	20.183	6.95e-06	-0.00251651	0.0225164	0.911011
phylum	Proteobacteria	rs4340090	C	T	-0.0668162	0.0153387	18.9751	9.99e-06	0.0186944	0.034825	0.5914
phylum	Proteobacteria	rs6707783	C	T	0.0849593	0.0187782	20.4698	8.09e-06	-0.0316814	0.03902	0.416834
phylum	Proteobacteria	rs72771021	C	T	0.141726	0.0309242	21.004	7.18e-06	-0.0638822	0.0451914	0.157482
phylum	Proteobacteria	rs922773	C	T	-0.0803778	0.0157851	25.9285	3.68e-07	0.0269822	0.0374559	0.471296
phylum	Lentisphaerae	rs1002941	G	A	0.107661	0.0233382	21.2804	4.31e-06	-0.0371944	0.0261763	0.15534
phylum	Lentisphaerae	rs11770843	C	T	0.111896	0.0234776	22.7153	1.14e-06	0.0175673	0.024111	0.466245
phylum	Lentisphaerae	rs17114848	G	A	0.148972	0.0324162	21.1196	6.77e-06	0.00409194	0.0378419	0.913891
phylum	Lentisphaerae	rs2031282	A	G	0.120412	0.0270263	19.8503	5.86e-06	-0.0512213	0.029658	0.084155
phylum	Lentisphaerae	rs2825714	A	G	-0.138226	0.0289096	22.8611	1.5e-06	0.0102182	0.0299295	0.732796
phylum	Lentisphaerae	rs60995569	T	G	-0.16062	0.0336806	22.7426	9.19e-06	0.0206178	0.0360073	0.566916
phylum	Lentisphaerae	rs62570196	C	T	-0.217203	0.0439621	24.4104	9.64e-07	0.044277	0.0557232	0.426853
phylum	Lentisphaerae	rs72640280	A	G	0.220185	0.0485947	20.5305	5.19e-06	-0.0297158	0.0490861	0.544925
phylum	Lentisphaerae	rs77599476	A	G	0.229981	0.0479918	22.9642	1.9e-06	0.0137911	0.050065	0.782961
phylum	Firmicutes	rs112334273	G	A	0.0627459	0.0127415	24.2509	9.26e-07	0.00309106	0.0251673	0.902249
phylum	Firmicutes	rs2273429	A	G	-0.0702112	0.0153063	21.0413	9.26e-06	-0.0908565	0.0366613	0.0132023
phylum	Firmicutes	rs2332027	G	A	-0.0482656	0.0104823	21.2013	4.05e-06	-0.0143079	0.0232064	0.53753
phylum	Firmicutes	rs2547978	A	G	0.0465802	0.0105075	19.652	8.57e-06	0.013529	0.0232012	0.559816
phylum	Firmicutes	rs3792064	G	A	0.0897349	0.0182532	24.1682	6.75e-07	-0.0315144	0.0505606	0.533088
phylum	Firmicutes	rs3852931	C	T	-0.0482086	0.0105	21.0801	4.53e-06	-0.00223231	0.0234804	0.924258
phylum	Firmicutes	rs4750583	A	G	0.0616007	0.0137936	19.9442	5.79e-06	0.0251239	0.0288636	0.384063
phylum	Firmicutes	rs56199908	T	C	-0.186194	0.041051	20.5724	8.67e-06	0.0269033	0.0494176	0.586161
phylum	Firmicutes	rs6814436	T	C	0.0680205	0.0150844	20.3341	6.8e-06	-0.00076821	0.0321035	0.980909
phylum	Firmicutes	rs6815608	T	C	0.0935765	0.0210869	19.6929	7.24e-06	-0.0518143	0.0312515	0.0973218
phylum	Firmicutes	rs7247191	T	C	-0.0713033	0.0157424	20.5153	4.73e-06	-0.00435269	0.0377735	0.908262
phylum	Firmicutes	rs72738886	T	C	0.0864609	0.0190398	20.6213	7.68e-06	0.00757395	0.0425971	0.858876
phylum	Firmicutes	rs72771021	C	T	-0.141357	0.0308303	21.0221	5.12e-06	-0.0638822	0.0451914	0.157482
phylum	Firmicutes	rs8085381	G	A	0.0647291	0.0146219	19.597	8.67e-06	0.0278594	0.0290497	0.337546
phylum	Euryarchaeota	rs10202904	T	G	-0.115986	0.0230271	25.3706	6.19e-07	0.0093506	0.0230178	0.68457
phylum	Euryarchaeota	rs11022995	G	A	-0.10373	0.0228889	20.538	7.73e-06	-0.0124036	0.0224439	0.580504
phylum	Euryarchaeota	rs34928225	T	C	0.19977	0.0425421	22.0506	4.33e-06	0.0832535	0.0383252	0.0298339
phylum	Euryarchaeota	rs45498998	G	A	-0.131882	0.029229	20.3585	5.32e-06	0.0490955	0.0310511	0.11385
phylum	Euryarchaeota	rs6064552	T	C	-0.123612	0.0275749	20.0952	9.34e-06	0.00311495	0.0288984	0.914162
phylum	Euryarchaeota	rs6508769	T	C	0.150529	0.0337091	19.9409	8.12e-06	-0.00258085	0.0317112	0.935135
phylum	Euryarchaeota	rs7015093	G	A	-0.118111	0.0264389	19.9569	7.2e-06	-0.000272507	0.0256074	0.991509
phylum	Euryarchaeota	rs76029318	T	C	0.214866	0.0438442	24.0167	1.05e-06	0.0693311	0.046168	0.133171
phylum	Euryarchaeota	rs7635189	G	A	0.119983	0.0259356	21.4017	4.64e-06	0.0286473	0.0251399	0.254488
phylum	Euryarchaeota	rs77658038	A	C	-0.160157	0.0340856	22.0774	4.75e-06	0.0362863	0.0278582	0.192732
phylum	Euryarchaeota	rs894996	C	A	0.203577	0.0440033	21.4035	5.12e-06	0.0662677	0.0436172	0.128686
phylum	Cyanobacteria	rs12555298	G	A	0.0974327	0.0219351	19.7301	8.09e-06	-0.0212151	0.029913	0.478184
phylum	Cyanobacteria	rs2585223	T	C	0.111364	0.0247743	20.2064	8.86e-06	0.0116014	0.0342629	0.734911
phylum	Cyanobacteria	rs584122	C	T	-0.151774	0.0326827	21.5654	4.23e-06	0.00071609	0.0482012	0.988147
phylum	Cyanobacteria	rs61972390	T	C	0.107346	0.0242469	19.6001	9.11e-06	0.0293104	0.032793	0.371428
phylum	Cyanobacteria	rs7148504	G	T	0.0800404	0.0176621	20.5369	6.62e-06	0.00763897	0.0228461	0.738103
phylum	Cyanobacteria	rs76531781	T	C	-0.231868	0.0493393	22.0849	2.87e-06	0.0704692	0.056819	0.214886
phylum	Cyanobacteria	rs789068	G	A	-0.111385	0.0212922	27.3661	1.57e-07	-0.0483779	0.0322693	0.133823
phylum	Cyanobacteria	rs9864379	T	C	-0.138933	0.0268045	26.8657	2.03e-07	-0.0202546	0.0317789	0.52389
phylum	Bacteroidetes	rs17343978	A	C	-0.0556041	0.0120272	21.3739	7.22e-06	-0.0354087	0.0278897	0.204228
phylum	Bacteroidetes	rs2032750	T	C	-0.0510857	0.0106804	22.8782	1.71e-06	-0.0196334	0.0225926	0.384836
phylum	Bacteroidetes	rs62531359	T	G	0.0657788	0.0149886	19.2597	8.42e-06	0.0187324	0.029414	0.524222
phylum	Bacteroidetes	rs62575403	C	T	0.145424	0.0311079	21.854	2.96e-06	-0.00746234	0.0560935	0.894167
phylum	Bacteroidetes	rs6586324	T	C	0.0477792	0.0105437	20.5349	7.37e-06	-0.000768158	0.0226942	0.972998
phylum	Bacteroidetes	rs73512608	G	A	-0.123117	0.0236743	27.0447	2.54e-07	-0.0810269	0.0497028	0.103053
phylum	Bacteroidetes	rs73846128	A	G	-0.0664262	0.0133481	24.7649	4.78e-07	-0.011086	0.0318052	0.727421
phylum	Bacteroidetes	rs73975615	G	A	-0.207163	0.0442629	21.905	1.2e-06	0.0508691	0.13195	0.699855
phylum	Bacteroidetes	rs929878	C	T	-0.0540001	0.0121526	19.7447	6.51e-06	-0.0364091	0.0275219	0.185864
phylum	Actinobacteria	rs11766971	T	C	0.0476376	0.010646	20.0227	9.4e-06	0.0030538	0.0225916	0.892474
phylum	Actinobacteria	rs12528285	C	T	0.0809469	0.0180784	20.0484	5.69e-06	0.0215605	0.0361474	0.550866
phylum	Actinobacteria	rs13192624	T	C	-0.0522862	0.0117742	19.7201	9.33e-06	-0.0390198	0.0261464	0.135606
phylum	Actinobacteria	rs1397793	G	A	-0.0521387	0.0111587	21.8318	3.74e-06	-0.008452	0.0246518	0.731707
phylum	Actinobacteria	rs4429415	C	T	0.0581908	0.0111343	27.3136	2.05e-07	0.0317078	0.0226355	0.161273
phylum	Actinobacteria	rs55888705	A	G	0.0534221	0.0109975	23.5967	1.31e-06	0.0342378	0.0249245	0.169547
phylum	Actinobacteria	rs6496870	T	C	0.0510777	0.0113809	20.1424	4.62e-06	0.00247073	0.0234522	0.916097
phylum	Actinobacteria	rs6743026	T	C	0.0589446	0.0134622	19.1714	9.88e-06	-0.0297023	0.0286625	0.300074
phylum	Actinobacteria	rs74037001	G	A	-0.0819391	0.0165334	24.5618	6.71e-07	0.125044	0.0383016	0.00109575
phylum	Actinobacteria	rs75211493	G	A	0.0840786	0.0184739	20.7136	9.27e-06	-0.0396587	0.0431165	0.357675
phylum	Actinobacteria	rs7570971	A	C	0.086653	0.0113623	58.1615	1.41e-14	-0.0176733	0.0230906	0.444041
phylum	Actinobacteria	rs80124826	T	C	-0.124191	0.0278566	19.8759	8.75e-06	-0.0304142	0.0682161	0.655704
phylum	Actinobacteria	rs857444	C	T	0.0507315	0.0109885	21.3148	3.8e-06	-0.0138844	0.0232863	0.551009
phylum	Actinobacteria	rs9833771	T	C	0.0490077	0.0106564	21.1498	4.07e-06	0.0163293	0.0226369	0.47069
order	Victivallales	rs1002941	G	A	0.105025	0.0233484	20.2334	8.15e-06	-0.0371944	0.0261763	0.15534
order	Victivallales	rs11770843	C	T	0.109431	0.0234879	21.7066	1.91e-06	0.0175673	0.024111	0.466245
order	Victivallales	rs17114848	G	A	0.152377	0.0324332	22.0729	4.06e-06	0.00409194	0.0378419	0.913891
order	Victivallales	rs2031282	A	G	0.122369	0.0270329	20.4905	4.38e-06	-0.0512213	0.029658	0.084155
order	Victivallales	rs2825714	A	G	-0.13741	0.0289246	22.5685	1.72e-06	0.0102182	0.0299295	0.732796
order	Victivallales	rs62570196	C	T	-0.21635	0.0439866	24.1922	1.08e-06	0.044277	0.0557232	0.426853
order	Victivallales	rs72640280	A	G	0.220207	0.0486196	20.5134	5.18e-06	-0.0297158	0.0490861	0.544925
order	Victivallales	rs77599476	A	G	0.230292	0.0480168	23.0022	1.86e-06	0.0137911	0.050065	0.782961
order	Verrucomicrobiales	rs111862613	T	C	0.090699	0.0196746	21.2517	3.74e-06	0.0465871	0.0301662	0.122504
order	Verrucomicrobiales	rs117107102	A	G	0.204683	0.0431573	22.4934	2.92e-06	-0.00819176	0.0534736	0.878246
order	Verrucomicrobiales	rs11729256	T	C	0.0749798	0.0150177	24.9277	6.73e-07	0.0307179	0.0299945	0.30578
order	Verrucomicrobiales	rs12908520	G	A	0.0618926	0.0130946	22.3404	2.17e-06	0.0141422	0.0226745	0.532822
order	Verrucomicrobiales	rs2602429	C	T	0.0746844	0.0156194	22.8628	2.58e-06	0.0478029	0.0257148	0.0630318
order	Verrucomicrobiales	rs4242783	G	A	0.0689292	0.0147693	21.7815	2.64e-06	0.0611826	0.0250924	0.0147567
order	Verrucomicrobiales	rs4936098	A	G	0.0648843	0.0135928	22.7856	1.12e-06	0.0418097	0.0235929	0.076373
order	Verrucomicrobiales	rs61779207	G	A	-0.0758309	0.0167762	20.4318	6.72e-06	-0.0139326	0.0272469	0.609108
order	Verrucomicrobiales	rs74542928	T	C	0.112164	0.0236422	22.5076	1.63e-06	0.0642098	0.0523867	0.220315
order	Verrucomicrobiales	rs9349825	A	G	-0.0704036	0.0147128	22.8981	2.54e-06	0.0273913	0.0286732	0.339428
order	Verrucomicrobiales	rs941682	G	A	-0.0631436	0.0143767	19.2902	9.61e-06	-0.0189144	0.0251219	0.451506
order	Selenomonadales	rs1135612	G	A	0.0529785	0.0119177	19.7614	9.26e-06	-0.0314061	0.0276951	0.256797
order	Selenomonadales	rs13086907	G	A	0.0625312	0.0131735	22.5315	1.95e-06	0.00476289	0.0271407	0.860695
order	Selenomonadales	rs1643968	T	C	-0.0565284	0.0112298	25.339	4.15e-07	0.000371335	0.0234113	0.987345
order	Selenomonadales	rs1649999	A	G	0.0748989	0.0166458	20.2462	7.58e-06	0.121887	0.036945	0.000969795
order	Selenomonadales	rs2834062	A	G	0.0489057	0.0108842	20.1897	8.44e-06	0.0221146	0.0245536	0.367768
order	Selenomonadales	rs4463806	T	C	-0.0543966	0.0129365	17.6811	7.81e-06	-0.0523103	0.0286	0.0673954
order	Selenomonadales	rs4722181	T	G	0.0501306	0.0105798	22.4518	2e-06	0.0434197	0.0224973	0.053608
order	Selenomonadales	rs60274479	T	C	-0.0659623	0.0134137	24.1822	1.16e-06	-0.0331427	0.0283317	0.242078
order	Selenomonadales	rs61249479	A	C	0.0777075	0.0168628	21.2357	2.95e-06	-0.0481229	0.0311334	0.122176
order	Selenomonadales	rs71405394	G	A	-0.114178	0.02405	22.539	2.17e-06	-0.0142151	0.044073	0.747047
order	Selenomonadales	rs73232831	G	A	-0.151829	0.0314932	23.2421	1.87e-06	0.0816537	0.0604741	0.176943
order	Selenomonadales	rs9423647	G	A	0.047817	0.0105282	20.628	6.06e-06	-0.0349539	0.0226726	0.123151
order	Rhodospirillales	rs1035406	G	A	-0.114725	0.0247994	21.401	4.07e-06	-0.128385	0.0361222	0.000379158
order	Rhodospirillales	rs11591293	G	T	0.0722755	0.0158186	20.876	4.69e-06	-0.00375592	0.0227213	0.868705
order	Rhodospirillales	rs11630875	T	C	0.0945198	0.0202139	21.8649	3.7e-06	0.0315173	0.0336776	0.349349
order	Rhodospirillales	rs13336560	C	T	-0.0695313	0.0157065	19.5976	9.75e-06	0.0118525	0.0228384	0.603779
order	Rhodospirillales	rs1549633	A	C	0.0996735	0.0216667	21.1629	3.88e-06	0.0272936	0.0352636	0.438938
order	Rhodospirillales	rs3730086	A	G	0.0800354	0.0178737	20.0509	7.98e-06	0.00794161	0.0257462	0.757734
order	Rhodospirillales	rs3754624	C	T	0.094128	0.0198389	22.5114	2.68e-06	-0.00154294	0.0294433	0.958207
order	Rhodospirillales	rs4278423	T	C	0.105215	0.0233778	20.2558	3.98e-06	-0.0778989	0.0464519	0.093547
order	Rhodospirillales	rs61933850	G	A	0.164663	0.0360285	20.888	7e-06	0.0432941	0.0329777	0.18924
order	Rhodospirillales	rs7001029	C	T	0.120726	0.0260989	21.397	2.83e-06	0.0140037	0.0388305	0.718371
order	Rhodospirillales	rs76784716	A	G	0.136039	0.0284399	22.8808	1.31e-06	0.00554889	0.0357243	0.876565
order	Rhodospirillales	rs77304857	C	A	-0.0997433	0.0222166	20.1564	6.02e-06	0.00134587	0.0284927	0.962326
order	Rhodospirillales	rs9813022	A	G	-0.0830795	0.0162642	26.093	3.07e-07	0.0337907	0.0232326	0.14582
order	Pasteurellales	rs10965428	C	A	-0.119902	0.0258219	21.5614	4.29e-06	-0.0682441	0.0490624	0.164236
order	Pasteurellales	rs111582866	G	A	-0.113957	0.0256403	19.7532	7.07e-06	-0.00714457	0.0396822	0.857117
order	Pasteurellales	rs12050685	A	G	-0.0670948	0.015239	19.385	9.19e-06	4.09578e-05	0.024973	0.998691
order	Pasteurellales	rs16970009	A	G	0.187381	0.0429572	19.0275	7.32e-06	-0.049164	0.0813303	0.545513
order	Pasteurellales	rs4822728	T	C	0.0685479	0.0149032	21.1557	4.72e-06	0.0179265	0.0224775	0.425143
order	Pasteurellales	rs6972479	A	G	-0.0781862	0.0175366	19.8779	7.75e-06	0.0300036	0.0278611	0.281525
order	Pasteurellales	rs72756943	G	A	0.13988	0.0303029	21.308	3.35e-06	-0.0416577	0.0450216	0.354819
order	Pasteurellales	rs73139353	A	C	-0.222573	0.0484634	21.0919	8.71e-06	-0.0375976	0.0396651	0.343193
order	Pasteurellales	rs76022354	C	T	0.24289	0.0500406	23.5599	1.83e-06	-0.0615185	0.0514309	0.231643
order	Pasteurellales	rs78909003	T	C	-0.241159	0.0498372	23.4154	2.05e-06	-0.0243025	0.0492067	0.621387
order	Pasteurellales	rs9382510	C	T	-0.0881865	0.0169965	26.9207	2.48e-07	0.0240809	0.0257404	0.349517
order	Pasteurellales	rs9895850	T	C	-0.176406	0.041017	18.497	9.08e-06	0.119078	0.0549144	0.0301259
order	Pasteurellales	rs9938097	T	C	-0.0710386	0.0158024	20.2088	8.23e-06	-0.0571297	0.0231338	0.0135288
order	NB1n	rs11251024	G	A	0.104201	0.0206737	25.4043	6.63e-07	0.018245	0.025466	0.473716
order	NB1n	rs11606187	A	G	-0.154539	0.0326288	22.4324	3.31e-06	0.0136032	0.0321159	0.671882
order	NB1n	rs13385922	T	C	0.0929494	0.0201348	21.3107	3.97e-06	-0.0136568	0.0236611	0.563814
order	NB1n	rs166849	G	A	0.0911053	0.0202239	20.2934	7.74e-06	-0.0215265	0.0227786	0.344643
order	NB1n	rs2172426	C	T	-0.10212	0.0198947	26.348	3.17e-07	0.000311767	0.0229385	0.989156
order	NB1n	rs267959	A	G	0.0988612	0.0209676	22.2308	2.62e-06	0.00586081	0.0251379	0.815648
order	NB1n	rs4383094	T	C	0.149188	0.0320662	21.6457	4.28e-06	-0.0284894	0.0324622	0.380151
order	NB1n	rs60775321	T	C	-0.0962425	0.0213842	20.2558	7.1e-06	-0.0213142	0.0248476	0.391004
order	NB1n	rs72671304	T	C	0.172322	0.0370028	21.6876	3.8e-06	-0.0101129	0.0428094	0.813254
order	NB1n	rs7911787	G	T	-0.223071	0.0470232	22.504	3.39e-06	-0.053112	0.0631404	0.400252
order	NB1n	rs8126061	T	C	-0.159135	0.0351904	20.4496	7.36e-06	0.0149705	0.0336489	0.656392
order	NB1n	rs9542068	T	C	0.0990709	0.0218149	20.6245	6.52e-06	-0.00153754	0.0238365	0.948569
order	MollicutesRF9	rs11779863	G	A	-0.0772768	0.0172171	20.1456	6.69e-06	0.00475533	0.0309845	0.878024
order	MollicutesRF9	rs12566890	T	G	-0.103134	0.0241775	18.1961	8.11e-06	-0.000527761	0.0334156	0.987399
order	MollicutesRF9	rs13100746	C	T	0.0638979	0.0142685	20.0546	7.29e-06	0.0129703	0.0225339	0.564891
order	MollicutesRF9	rs17235252	T	C	-0.122002	0.0255463	22.8076	2.16e-06	0.00982493	0.0348335	0.777902
order	MollicutesRF9	rs3932485	C	T	0.0626209	0.0141623	19.551	9.93e-06	-0.00145772	0.0229612	0.949379
order	MollicutesRF9	rs515984	T	C	-0.0875451	0.0190685	21.078	6.61e-06	-0.0138204	0.0349449	0.692481
order	MollicutesRF9	rs638542	G	A	-0.070592	0.0157049	20.2041	5.17e-06	0.0226828	0.0247807	0.360013
order	MollicutesRF9	rs74603314	T	C	0.230767	0.0489701	22.2068	2.28e-06	-0.0233889	0.0577658	0.685558
order	MollicutesRF9	rs7706512	G	A	0.0657351	0.0138979	22.3715	2.27e-06	-0.0105618	0.0225352	0.639299
order	MollicutesRF9	rs7801843	A	G	-0.0869495	0.0194509	19.9826	9.47e-06	-0.0657604	0.0314477	0.0365191
order	MollicutesRF9	rs7853673	G	A	-0.0624389	0.0139833	19.9386	6.73e-06	0.028141	0.022538	0.21181
order	MollicutesRF9	rs949341	G	A	0.0656602	0.0147216	19.8926	7.73e-06	0.0135061	0.025075	0.590143
order	Methanobacteriales	rs10202904	T	G	-0.121754	0.0235357	26.7615	3.01e-07	0.0093506	0.0230178	0.68457
order	Methanobacteriales	rs10424197	G	A	-0.111274	0.0247517	20.2106	9.28e-06	-0.0115316	0.0259311	0.656537
order	Methanobacteriales	rs4257531	G	A	0.164498	0.0364959	20.3158	7.44e-06	0.0102728	0.036818	0.780232
order	Methanobacteriales	rs62241835	G	T	-0.203385	0.0417931	23.6827	1.63e-06	0.0123951	0.0797567	0.876498
order	Methanobacteriales	rs6508769	T	C	0.153519	0.0344519	19.8564	8.23e-06	-0.00258085	0.0317112	0.935135
order	Methanobacteriales	rs73068003	G	T	-0.15814	0.0351803	20.2063	8.45e-06	0.0423898	0.0379766	0.264333
order	Methanobacteriales	rs73457410	A	G	0.21534	0.0436695	24.316	1.41e-06	0.0674077	0.0458906	0.141866
order	Methanobacteriales	rs75208022	C	T	-0.227245	0.048763	21.7173	5.92e-06	0.0679458	0.0382574	0.0757304
order	Methanobacteriales	rs894996	C	A	0.216999	0.0449076	23.3495	1.88e-06	0.0662677	0.0436172	0.128686
order	Lactobacillales	rs11110282	A	G	-0.10239	0.0217849	22.0903	3.96e-06	-0.0447731	0.0517347	0.3868
order	Lactobacillales	rs11627423	C	A	0.0499263	0.0109744	20.6965	5.09e-06	0.00380551	0.0233047	0.870287
order	Lactobacillales	rs11730038	G	A	-0.0605384	0.0129052	22.0055	5.1e-06	0.0652049	0.0245437	0.00789133
order	Lactobacillales	rs12797734	T	C	0.0571279	0.0127113	20.1984	7.77e-06	-0.052191	0.0261486	0.045941
order	Lactobacillales	rs1595463	C	A	0.0479749	0.0108801	19.4428	7.44e-06	-0.00936022	0.0226711	0.679701
order	Lactobacillales	rs2370083	G	T	-0.08054	0.0180992	19.8018	8.33e-06	0.0163605	0.0462787	0.723697
order	Lactobacillales	rs2952251	A	G	-0.0629317	0.0124177	25.6834	3.36e-07	-0.020355	0.0267072	0.445967
order	Lactobacillales	rs34989881	A	G	0.113479	0.0246452	21.2015	4.09e-06	0.0413421	0.0526106	0.431977
order	Lactobacillales	rs35344081	G	A	0.0642442	0.0127358	25.4456	4.16e-07	-0.00146424	0.0254218	0.954069
order	Lactobacillales	rs4028634	T	C	0.0532915	0.01101	23.4284	1.35e-06	-0.0588098	0.0232691	0.0114919
order	Lactobacillales	rs57872228	C	T	-0.0688415	0.0146994	21.9332	2.58e-06	-0.00273766	0.034792	0.937282
order	Lactobacillales	rs74663707	C	T	0.0982594	0.0224613	19.1373	8.4e-06	0.0735611	0.0459455	0.109365
order	Lactobacillales	rs77558518	A	G	-0.106466	0.0223484	22.695	1.67e-06	0.0102561	0.0383443	0.789105
order	Lactobacillales	rs78938557	T	C	0.10553	0.0233581	20.4117	2.31e-06	0.0503942	0.06706	0.452365
order	Lactobacillales	rs9581006	C	T	0.22583	0.0469228	23.1629	1.77e-06	-0.0674897	0.059871	0.259637
order	Gastranaerophilales	rs11150282	T	C	0.098235	0.0197127	24.8337	7.36e-07	-0.0131596	0.023529	0.575964
order	Gastranaerophilales	rs113884518	T	C	-0.20591	0.0455376	20.4463	7.74e-06	-0.0139222	0.072685	0.848102
order	Gastranaerophilales	rs28678345	T	C	0.213083	0.0471377	20.4344	8.06e-06	-0.0482729	0.0528735	0.361248
order	Gastranaerophilales	rs367480	G	A	-0.0841649	0.0185948	20.4871	7.52e-06	-0.0256911	0.0235847	0.276018
order	Gastranaerophilales	rs4129395	G	A	0.0904264	0.0185253	23.8264	1.22e-06	0.0109221	0.0224626	0.626801
order	Gastranaerophilales	rs789069	A	C	-0.10413	0.0234459	19.725	6.5e-06	-0.0483779	0.0322693	0.133824
order	Gastranaerophilales	rs79790072	T	C	0.226103	0.0488017	21.4655	3.54e-06	-0.105635	0.0657245	0.108002
order	Gastranaerophilales	rs8028558	A	G	0.08346	0.0188504	19.6027	9.78e-06	0.0146485	0.0234185	0.531637
order	Gastranaerophilales	rs9864379	T	C	-0.160521	0.0292752	30.0653	4.66e-08	-0.0202546	0.0317789	0.52389
order	Erysipelotrichales	rs1074800	A	G	0.0492438	0.010887	20.459	6.15e-06	-0.00921395	0.022738	0.685315
order	Erysipelotrichales	rs10781552	C	T	-0.0552212	0.0116074	22.6329	2.33e-06	-0.0322421	0.0250487	0.198033
order	Erysipelotrichales	rs17530232	A	G	0.10305	0.0224648	21.0423	2.79e-06	-0.0344014	0.0498499	0.490132
order	Erysipelotrichales	rs1884466	C	T	-0.0475363	0.0106939	19.7598	9.53e-06	0.012711	0.0225809	0.573495
order	Erysipelotrichales	rs2300774	G	A	0.0524152	0.0106784	24.0937	8.95e-07	-0.0192443	0.0226155	0.394806
order	Erysipelotrichales	rs290833	T	G	-0.0497374	0.0111376	19.9425	8.03e-06	-0.0103269	0.0225689	0.647259
order	Erysipelotrichales	rs35161940	T	C	-0.0806041	0.0167641	23.1182	1.85e-06	0.0355284	0.0364909	0.330244
order	Erysipelotrichales	rs4078432	C	T	-0.0608929	0.0133764	20.7232	4.23e-06	0.0176468	0.0299461	0.55567
order	Erysipelotrichales	rs56970041	T	G	0.0724144	0.0164471	19.3854	5.4e-06	0.116691	0.0453761	0.0101216
order	Erysipelotrichales	rs62504403	C	T	0.0681159	0.0127883	28.3706	1.12e-07	-0.0189874	0.0283279	0.502685
order	Erysipelotrichales	rs7234058	T	C	-0.0945759	0.0194091	23.7438	9.12e-07	-0.0275335	0.0394016	0.484682
order	Erysipelotrichales	rs7826267	T	G	-0.0839071	0.0199131	17.755	9.28e-06	0.0466266	0.0458739	0.309435
order	Erysipelotrichales	rs8003149	C	T	0.0538798	0.0116888	21.2477	4.08e-06	-0.0218072	0.0238774	0.361085
order	Enterobacteriales	rs11026530	T	C	0.0822408	0.0186379	19.4706	9.43e-06	-0.0067295	0.0315578	0.831137
order	Enterobacteriales	rs2374342	C	A	0.0582927	0.0126195	21.3376	4.52e-06	-0.0132524	0.0228394	0.56175
order	Enterobacteriales	rs35673018	G	A	0.0899642	0.0202934	19.653	7.63e-06	-0.0875719	0.0394017	0.0262464
order	Enterobacteriales	rs504442	T	G	0.084159	0.0189479	19.7278	5.17e-06	0.00558985	0.036826	0.879352
order	Enterobacteriales	rs62210023	A	G	0.0606754	0.0130125	21.7422	3.13e-06	-0.0210006	0.0236278	0.374105
order	Enterobacteriales	rs78143293	A	G	-0.0848521	0.0170415	24.7918	1.2e-06	-0.00291571	0.0344174	0.932487
order	Enterobacteriales	rs79757635	C	A	0.0758597	0.0171286	19.6146	9.32e-06	-0.0265307	0.0331803	0.423946
order	Desulfovibrionales	rs11599763	T	C	-0.0554862	0.0117486	22.3046	2.61e-06	-0.0360442	0.0230352	0.117642
order	Desulfovibrionales	rs17791387	A	G	-0.0727501	0.0154369	22.2098	2.25e-06	-0.0149788	0.0384422	0.696798
order	Desulfovibrionales	rs186073	T	C	0.0529219	0.0118542	19.931	8.74e-06	-0.0261892	0.0230008	0.25486
order	Desulfovibrionales	rs2692012	A	G	0.112244	0.0253553	19.5969	2.27e-06	0.00688067	0.0496126	0.889697
order	Desulfovibrionales	rs2838334	G	A	0.0569024	0.0124223	20.9824	4.17e-06	0.0390303	0.0236229	0.0984895
order	Desulfovibrionales	rs3935584	C	T	-0.0524466	0.0115749	20.5306	7.2e-06	-0.00454059	0.0225905	0.840702
order	Desulfovibrionales	rs4506934	C	T	-0.0953383	0.0201367	22.416	2.43e-06	0.05646	0.0349212	0.105926
order	Desulfovibrionales	rs6058181	C	T	0.0836765	0.0166098	25.3792	2.53e-07	0.0222408	0.0303305	0.463387
order	Desulfovibrionales	rs62020470	A	G	-0.0573633	0.0129462	19.6329	7.51e-06	0.0563082	0.0293759	0.0552612
order	Desulfovibrionales	rs72647048	T	C	-0.0772459	0.0170876	20.4355	9e-06	-0.0187983	0.0355157	0.5966
order	Desulfovibrionales	rs9928243	C	A	-0.0544713	0.0117811	21.3779	3.97e-06	-0.0237982	0.0225623	0.291527
order	Coriobacteriales	rs11073596	T	G	0.0510212	0.0114339	19.9118	8.14e-06	0.0156597	0.0232614	0.500815
order	Coriobacteriales	rs11250875	T	C	0.06075	0.0130939	21.5256	4.83e-06	-0.00878636	0.0272875	0.747458
order	Coriobacteriales	rs11656361	A	C	0.0773006	0.017553	19.3939	8.02e-06	-0.0236068	0.0292655	0.419874
order	Coriobacteriales	rs12974142	G	A	0.0789796	0.0177205	19.8646	8.51e-06	0.00278556	0.0439374	0.949449
order	Coriobacteriales	rs13307134	C	T	0.0565686	0.0126265	20.0718	7.8e-06	-0.00870699	0.0301598	0.772814
order	Coriobacteriales	rs1397793	G	A	-0.0498855	0.0112446	19.6815	9.77e-06	-0.008452	0.0246518	0.731707
order	Coriobacteriales	rs1816223	A	G	-0.0586265	0.0129006	20.6523	4.84e-06	0.0340207	0.0281344	0.226577
order	Coriobacteriales	rs240104	T	C	-0.0603429	0.0126849	22.6296	1.52e-06	-0.00903296	0.0250044	0.717908
order	Coriobacteriales	rs2442778	G	A	-0.116408	0.0258545	20.2719	9.03e-06	-0.0439275	0.0507691	0.386906
order	Coriobacteriales	rs3025411	A	G	0.0926543	0.0209468	19.5657	8.27e-06	-0.0739066	0.0366987	0.044023
order	Coriobacteriales	rs34739816	G	T	0.0965017	0.0207666	21.5943	3.88e-06	-0.0155313	0.0480315	0.746425
order	Coriobacteriales	rs67561917	A	G	-0.0714367	0.0154113	21.4863	5.39e-06	-0.0144357	0.029264	0.621806
order	Coriobacteriales	rs719099	A	G	0.0778402	0.0155815	24.9568	5.43e-07	-0.0448963	0.0379258	0.236494
order	Coriobacteriales	rs8010111	G	A	-0.103377	0.0229286	20.3278	6.9e-06	-0.00970607	0.0406241	0.811165
order	Clostridiales	rs10774377	A	G	0.0523003	0.0113859	21.0995	3.81e-06	-0.0176677	0.022752	0.437433
order	Clostridiales	rs112334273	G	A	0.0639383	0.0127404	25.1857	4.07e-07	0.00309106	0.0251673	0.902249
order	Clostridiales	rs13105690	T	C	-0.0527441	0.011818	19.9186	9.37e-06	0.0287272	0.0250951	0.25232
order	Clostridiales	rs13179700	T	C	0.0510953	0.0109569	21.7464	3.52e-06	-0.0142223	0.0237003	0.548447
order	Clostridiales	rs1842454	G	A	-0.0543676	0.012734	18.2285	9.92e-06	0.0386264	0.0288345	0.180378
order	Clostridiales	rs2273429	A	G	-0.0726191	0.0153105	22.4969	4.17e-06	-0.0908565	0.0366613	0.0132023
order	Clostridiales	rs290772	G	A	0.084254	0.0196297	18.4227	1e-05	-0.012345	0.0494124	0.802714
order	Clostridiales	rs6442336	C	T	-0.0547729	0.0124169	19.4582	9.63e-06	-0.00894272	0.0259354	0.730239
order	Clostridiales	rs6814436	T	C	0.0741858	0.0150814	24.1968	9.06e-07	-0.00076821	0.0321035	0.980909
order	Clostridiales	rs6815608	T	C	0.104089	0.0210883	24.3628	3.72e-07	-0.0518143	0.0312515	0.0973218
order	Clostridiales	rs72738886	T	C	0.0865333	0.0190392	20.6571	8.42e-06	0.00757395	0.0425971	0.858876
order	Clostridiales	rs72915163	T	C	-0.0580246	0.0120558	23.1651	1.39e-06	0.0217003	0.0274849	0.429799
order	Clostridiales	rs72915163	T	C	-0.0580246	0.0120558	23.1651	1.39e-06	0.0217003	0.0274849	0.429799
order	Burkholderiales	rs1511453	A	G	0.0910999	0.0199479	20.8564	8e-06	-0.0404645	0.0482195	0.401372
order	Burkholderiales	rs1928341	A	G	0.0507782	0.0110587	21.0837	4.52e-06	0.0219894	0.0228784	0.33648
order	Burkholderiales	rs2321387	G	A	-0.0508514	0.0109588	21.5319	3.26e-06	0.0233768	0.0227601	0.304374
order	Burkholderiales	rs2613606	C	T	-0.0499561	0.0109264	20.9038	4.13e-06	0.0240405	0.0228121	0.291952
order	Burkholderiales	rs4033856	C	T	0.0833446	0.0167489	24.7618	5.67e-07	-0.014819	0.0401313	0.711933
order	Burkholderiales	rs6087811	T	G	-0.101587	0.0198817	26.1077	2.88e-07	0.00793044	0.0374779	0.832417
order	Burkholderiales	rs62191117	A	G	0.0679995	0.0132471	26.3495	2.79e-07	-0.00799858	0.0277933	0.773508
order	Burkholderiales	rs62395635	T	C	0.109911	0.0236375	21.6212	2.9e-06	-0.015555	0.0472454	0.741976
order	Burkholderiales	rs75242906	C	T	-0.120974	0.0281273	18.4983	9.75e-06	0.0152523	0.0408278	0.708719
order	Burkholderiales	rs7638039	T	C	0.0580987	0.012673	21.017	4.84e-06	-0.0641975	0.0262014	0.0142794
order	Bifidobacteriales	rs10831953	G	A	0.0537537	0.0123746	18.8693	9.95e-06	0.0234604	0.0244807	0.3379
order	Bifidobacteriales	rs12446429	T	C	0.0810099	0.019073	18.04	8.53e-06	0.037542	0.0290995	0.197006
order	Bifidobacteriales	rs13020688	G	A	0.0584045	0.0122081	22.8872	1.57e-06	0.000348166	0.0244922	0.988658
order	Bifidobacteriales	rs182549	C	T	0.11707	0.0126703	85.3717	5.94e-20	-0.0117707	0.023199	0.611888
order	Bifidobacteriales	rs4957061	T	C	0.0569873	0.0116907	23.7614	1.15e-06	0.0511799	0.0229337	0.0256383
order	Bifidobacteriales	rs540489	T	G	-0.0632518	0.013817	20.9567	5.37e-06	0.00668267	0.0294391	0.820424
order	Bifidobacteriales	rs55888705	A	G	0.053673	0.0120586	19.8114	8.66e-06	0.0342378	0.0249245	0.169547
order	Bifidobacteriales	rs6899771	A	G	-0.0914312	0.0202604	20.3655	7.28e-06	-0.0605817	0.0375096	0.106289
order	Bifidobacteriales	rs7174549	C	T	0.0551726	0.0124655	19.5898	6.87e-06	0.00263886	0.0234561	0.910425
order	Bifidobacteriales	rs7322849	T	C	0.110676	0.0200996	30.3202	1.74e-08	0.0200212	0.0391522	0.609094
order	Bifidobacteriales	rs857444	C	T	0.0553965	0.0120669	21.0752	3.82e-06	-0.0138844	0.0232863	0.551009
order	Bacteroidales	rs11146701	A	G	0.0473596	0.010541	20.1861	7.08e-06	-0.00878385	0.0236857	0.71075
order	Bacteroidales	rs17343978	A	C	-0.0552057	0.0120278	21.0667	8.36e-06	-0.0354087	0.0278897	0.204228
order	Bacteroidales	rs2032750	T	C	-0.0508393	0.0106807	22.6567	1.92e-06	-0.0196334	0.0225926	0.384836
order	Bacteroidales	rs4916508	G	A	-0.0466729	0.0105313	19.6413	8.47e-06	-0.0236171	0.0226713	0.297542
order	Bacteroidales	rs62531359	T	G	0.0655728	0.0149891	19.1381	9.09e-06	0.0187324	0.029414	0.524222
order	Bacteroidales	rs62575403	C	T	0.140055	0.0311128	20.2636	7.06e-06	-0.00746234	0.0560935	0.894167
order	Bacteroidales	rs73975615	G	A	-0.207018	0.0442633	21.874	1.22e-06	0.0508691	0.13195	0.699855
order	Bacteroidales	rs7631304	G	A	-0.064577	0.0132957	23.5902	8.37e-07	-0.0110738	0.0318068	0.727721
order	Bacteroidales	rs79585701	A	C	0.0646823	0.0149628	18.6872	9.99e-06	0.0316277	0.0322646	0.326958
order	Bacteroidales	rs929878	C	T	-0.0548532	0.0121529	20.3723	4.73e-06	-0.0364091	0.0275219	0.185864
order	Bacillales	rs10233278	T	C	-0.116319	0.0248527	21.9054	3.51e-06	-0.000542888	0.0227262	0.980942
order	Bacillales	rs10410917	T	C	0.11471	0.0250025	21.0493	5.57e-06	-0.0143023	0.0230183	0.534371
order	Bacillales	rs11034576	A	G	0.205765	0.0453311	20.6039	8.86e-06	-0.0194572	0.0339344	0.566389
order	Bacillales	rs11207728	G	A	-0.14455	0.0316912	20.8047	5.73e-06	-0.0216199	0.0302516	0.474815
order	Bacillales	rs11844714	A	G	-0.143245	0.0320272	20.0043	5.06e-06	0.00466757	0.0277839	0.866587
order	Bacillales	rs1287018	G	A	0.141125	0.0319309	19.5338	9.87e-06	-0.0423109	0.0289676	0.144117
order	Bacillales	rs4617108	A	G	0.248861	0.0525929	22.3903	1.98e-06	-0.0291478	0.0402949	0.469458
order	Bacillales	rs74420793	A	G	-0.164413	0.0353763	21.5997	3.07e-06	-0.0332699	0.0367816	0.365716
order	Actinomycetales	rs2889192	G	T	0.0884052	0.0194997	20.5542	3.97e-06	0.00346501	0.0317635	0.913133
order	Actinomycetales	rs34583783	G	T	0.123688	0.0264254	21.9084	5.54e-06	-0.00123363	0.0472899	0.979188
order	Actinomycetales	rs35011108	A	G	0.241546	0.0503803	22.9868	1.88e-06	0.0368529	0.0452086	0.414972
order	Actinomycetales	rs4073240	G	A	0.074973	0.0164672	20.7287	5.68e-06	-0.0322004	0.0231586	0.164399
genus	Victivallis	rs11899949	G	A	0.130568	0.0276239	22.341	2.77e-06	-0.0122707	0.0244876	0.616301
genus	Victivallis	rs12512543	A	C	-0.178036	0.0374344	22.619	2.54e-06	-0.0238345	0.0409743	0.560772
genus	Victivallis	rs173120	T	C	0.13381	0.0290127	21.2715	7.65e-06	0.000333118	0.0286919	0.990737
genus	Victivallis	rs1882775	A	G	-0.13827	0.031273	19.5488	8.73e-06	0.0155914	0.0290436	0.591387
genus	Victivallis	rs2546432	T	C	-0.110803	0.0249655	19.6981	9.93e-06	-0.0127703	0.0225505	0.571191
genus	Victivallis	rs342302	A	G	-0.152754	0.0351572	18.878	8.16e-06	0.0444798	0.032693	0.173662
genus	Victivallis	rs4764863	G	A	0.121561	0.0246058	24.4068	8.22e-07	0.00712153	0.0226328	0.753023
genus	Victivallis	rs4895919	T	C	-0.116918	0.0247515	22.3128	2.75e-06	-0.000988041	0.0225451	0.965044
genus	Victivallis	rs56349194	A	G	-0.158501	0.0315231	25.2818	6.26e-07	0.0191474	0.0332166	0.564317
genus	Victivallis	rs911666	T	C	-0.118576	0.0263146	20.3048	7.65e-06	0.00299311	0.0244264	0.902475
genus	Veillonella	rs1882878	A	G	-0.0768966	0.0163908	22.0096	2.98e-06	-0.0339613	0.0246046	0.1675
genus	Veillonella	rs2013594	T	C	-0.0720698	0.0155153	21.5767	3.42e-06	-0.00331775	0.0229876	0.885242
genus	Veillonella	rs62376424	C	T	-0.0762216	0.0163499	21.7333	3.65e-06	0.00789339	0.0243934	0.746251
genus	Veillonella	rs6656807	A	G	0.0703062	0.0153954	20.8548	5.5e-06	-0.00172093	0.0234006	0.941375
genus	Veillonella	rs742016	A	G	-0.0688571	0.0149769	21.1375	4.66e-06	0.000512266	0.0238532	0.982866
genus	unknowngenus	rs10892421	C	T	-0.103858	0.0213953	23.5636	1.39e-06	-0.0277944	0.0226785	0.220355
genus	unknowngenus	rs115909738	A	C	-0.134627	0.0297761	20.4422	6.49e-06	-0.00365331	0.0291497	0.900263
genus	unknowngenus	rs11691923	G	A	-0.0923453	0.0206883	19.9242	8.35e-06	0.0354409	0.0225315	0.115731
genus	unknowngenus	rs12261792	T	G	-0.113723	0.0256243	19.6968	9.57e-06	0.0265686	0.0305999	0.385252
genus	unknowngenus	rs1969793	G	A	0.102671	0.0218939	21.9911	3.26e-06	-0.0263913	0.0241271	0.274023
genus	unknowngenus	rs2317372	C	T	-0.0946411	0.0210788	20.1589	7.93e-06	0.0354737	0.0230763	0.124236
genus	unknowngenus	rs2831909	T	C	0.132488	0.0306785	18.6502	5.9e-06	0.00882355	0.0343826	0.797466
genus	unknowngenus	rs4766410	C	T	0.0969305	0.0212237	20.8583	5.34e-06	0.0218797	0.0252086	0.385423
genus	unknowngenus	rs66473610	T	G	0.181405	0.0401061	20.4586	8.79e-06	-0.00826008	0.0348214	0.812492
genus	unknowngenus	rs75285799	T	C	0.132213	0.0275812	22.9786	3.25e-06	0.018903	0.0309799	0.54175
genus	unknowngenus	rs9534068	A	G	0.098738	0.0211319	21.8318	3.07e-06	0.0344119	0.0232324	0.138553
genus	unknowngenus	rs10060821	T	C	0.0624208	0.0140818	19.6491	9e-06	-0.00457667	0.0263017	0.86186
genus	unknowngenus	rs10782329	C	T	0.0602791	0.0137552	19.2042	7.9e-06	-0.0315859	0.0243996	0.195485
genus	unknowngenus	rs11257188	A	C	-0.109509	0.0225832	23.5141	1.85e-06	-0.0366344	0.033806	0.278513
genus	unknowngenus	rs116151565	A	G	0.111567	0.024565	20.6271	6.2e-06	-0.0230587	0.0345287	0.504252
genus	unknowngenus	rs13147561	A	G	-0.0993127	0.0227994	18.9742	9.57e-06	-0.0108428	0.0389073	0.780489
genus	unknowngenus	rs142372196	A	G	-0.0736201	0.0160907	20.9334	5.44e-06	0.0359975	0.0379983	0.343462
genus	unknowngenus	rs55922055	T	C	-0.239699	0.0476043	25.3537	2.28e-07	0.010016	0.0645653	0.876719
genus	unknowngenus	rs599752	C	T	-0.0630207	0.0137964	20.8657	4.06e-06	0.0261198	0.0252028	0.300022
genus	unknowngenus	rs6431586	A	G	-0.0954152	0.0205715	21.513	2.72e-06	-0.0145948	0.0411543	0.722861
genus	unknowngenus	rs72846345	T	C	0.0877661	0.0190903	21.1363	2.58e-06	-0.074671	0.0407277	0.0667406
genus	unknowngenus	rs740358	G	T	-0.130157	0.0264763	24.1668	9.18e-07	-0.00483862	0.0457775	0.915821
genus	unknowngenus	rs9571849	T	C	0.137141	0.0317376	18.6718	8.12e-06	0.0619443	0.0414392	0.13496
genus	unknowngenus	rs999857	G	A	0.0763115	0.0165827	21.1771	5.24e-06	-0.0110029	0.0256714	0.66821
genus	unknowngenus	rs1035406	G	A	-0.111241	0.025156	19.5544	9.18e-06	-0.128385	0.0361222	0.000379158
genus	unknowngenus	rs11630875	T	C	0.0925877	0.0204021	20.5948	6.93e-06	0.0315173	0.0336776	0.349349
genus	unknowngenus	rs13336560	C	T	-0.0722586	0.0158485	20.7876	5.3e-06	0.0118525	0.0228384	0.603779
genus	unknowngenus	rs1549633	A	C	0.101844	0.0219252	21.5765	3.4e-06	0.0272936	0.0352636	0.438938
genus	unknowngenus	rs2074723	T	C	0.166302	0.0375751	19.5882	8.75e-06	-0.0575326	0.0497698	0.247691
genus	unknowngenus	rs3730086	A	G	0.0806746	0.0180043	20.0781	8.65e-06	0.00794161	0.0257462	0.757734
genus	unknowngenus	rs3754624	C	T	0.0964478	0.0200589	23.119	2.16e-06	-0.00154294	0.0294433	0.958207
genus	unknowngenus	rs61933850	G	A	0.165184	0.0361469	20.883	7.43e-06	0.0432941	0.0329777	0.18924
genus	unknowngenus	rs7098347	G	A	0.0705089	0.0158542	19.7787	7.36e-06	-0.00354281	0.0226973	0.875962
genus	unknowngenus	rs74354280	C	T	-0.0903316	0.0205472	19.3274	8.7e-06	0.0103517	0.0250974	0.68
genus	unknowngenus	rs76784716	A	G	0.139756	0.0286444	23.8046	8.43e-07	0.00554889	0.0357243	0.876565
genus	unknowngenus	rs9813022	A	G	-0.0822797	0.016401	25.1678	5.1e-07	0.0337907	0.0232326	0.14582
genus	unknowngenus	rs10200320	C	T	0.0641139	0.0142769	20.1667	5.66e-06	0.0197207	0.027544	0.474007
genus	unknowngenus	rs11195523	A	C	0.0689278	0.0145351	22.4882	2.4e-06	-0.00056715	0.0260211	0.982611
genus	unknowngenus	rs11684166	A	G	-0.0769635	0.0168349	20.9002	3.49e-06	0.0315173	0.0294667	0.284805
genus	unknowngenus	rs11809762	G	A	-0.0934634	0.0190198	24.1476	1.68e-06	0.0144184	0.0284134	0.61184
genus	unknowngenus	rs11904514	G	A	-0.109498	0.0249839	19.2086	7.9e-06	-0.0121421	0.0468348	0.79544
genus	unknowngenus	rs12147596	C	T	-0.0719818	0.0141609	25.8383	2.86e-07	0.0147918	0.0243375	0.543334
genus	unknowngenus	rs16823675	C	T	-0.0767515	0.0149973	26.1908	2.33e-07	0.0369561	0.0278195	0.184038
genus	unknowngenus	rs17086536	C	A	-0.100851	0.022432	20.2128	3.36e-06	0.0644638	0.042945	0.133335
genus	unknowngenus	rs2939766	A	G	-0.0591611	0.013042	20.577	7.01e-06	-0.00887778	0.0226336	0.694882
genus	unknowngenus	rs34985298	G	A	-0.0623526	0.013772	20.4982	8.34e-06	0.0151883	0.0238691	0.524569
genus	unknowngenus	rs35740166	C	T	-0.112246	0.0226824	24.4884	8.4e-07	-0.0690131	0.0382192	0.0709627
genus	unknowngenus	rs4644504	T	C	-0.0969321	0.0216146	20.1113	5.82e-06	0.0293353	0.0448061	0.51265
genus	unknowngenus	rs6007642	C	T	-0.0791412	0.0177958	19.7773	9.96e-06	-0.0140525	0.0271676	0.604979
genus	unknowngenus	rs72700702	T	C	-0.0917261	0.0189005	23.5525	1.59e-06	0.0521744	0.0357875	0.14487
genus	unknowngenus	rs76532867	T	C	0.112353	0.0242364	21.4897	2.56e-06	-0.0968142	0.0570181	0.0895159
genus	unknowngenus	rs11941716	A	G	0.101243	0.0224414	20.3531	9.07e-06	-0.00826945	0.031512	0.792996
genus	unknowngenus	rs16843660	A	G	0.234697	0.04907	22.8762	1.75e-06	-0.0102881	0.0628214	0.869914
genus	unknowngenus	rs1962916	A	G	0.0737876	0.0162232	20.6869	6.14e-06	-0.000323719	0.0233317	0.98893
genus	unknowngenus	rs2336448	T	C	0.0773742	0.0160883	23.1297	1.43e-06	0.0346842	0.0224782	0.122827
genus	unknowngenus	rs249459	A	G	0.0737341	0.0165018	19.9652	8.12e-06	0.00117077	0.0237405	0.960668
genus	unknowngenus	rs2646833	G	A	-0.0885731	0.0189113	21.9363	4.08e-06	0.0678459	0.0301701	0.0245262
genus	unknowngenus	rs2651663	A	G	-0.0762556	0.0168635	20.4478	5.64e-06	0.00394706	0.0231977	0.864893
genus	unknowngenus	rs35703006	G	T	0.0926669	0.0190779	23.5933	9.01e-07	-0.0158573	0.0262474	0.545744
genus	unknowngenus	rs553072	G	A	0.109193	0.0230198	22.5005	3.69e-06	-0.0322762	0.0290336	0.266274
genus	unknowngenus	rs6514318	T	C	0.128198	0.0281765	20.7008	5.38e-06	-0.0147834	0.0520755	0.776499
genus	unknowngenus	rs7187855	A	C	0.199941	0.0418308	22.8462	2.21e-06	-0.0828209	0.0536306	0.122519
genus	unknowngenus	rs921383	G	A	0.0723153	0.0159706	20.503	7.73e-06	0.0276613	0.023082	0.230763
genus	unknowngenus	rs111373036	A	G	-0.0858259	0.0179766	22.794	1.7e-06	-0.0567935	0.0320343	0.0762448
genus	unknowngenus	rs11140959	A	G	0.190401	0.0432674	19.3651	6.2e-06	0.0619893	0.0327784	0.0586017
genus	unknowngenus	rs12696594	A	G	-0.0636249	0.0140502	20.5063	6.11e-06	0.0219333	0.0226437	0.332732
genus	unknowngenus	rs2136103	T	C	0.0754533	0.0154038	23.9937	6.73e-07	-0.0267483	0.0256832	0.297657
genus	unknowngenus	rs2599390	G	A	0.094049	0.0198355	22.4814	3.03e-06	0.00562534	0.0337441	0.867602
genus	unknowngenus	rs55736413	C	T	0.158132	0.0357614	19.5527	8.45e-06	-0.19971	0.0563184	0.000390994
genus	unknowngenus	rs7334707	T	G	0.118994	0.0266494	19.9376	6.25e-06	0.0252067	0.05221	0.629242
genus	unknowngenus	rs79929882	A	G	-0.104457	0.0232394	20.2035	5.92e-06	-0.0396438	0.0339777	0.243308
genus	unknowngenus	rs1044939	C	T	0.109022	0.0242017	20.2927	7.02e-06	0.0596019	0.0374832	0.111813
genus	unknowngenus	rs115372687	A	G	0.108994	0.0243264	20.0747	9.13e-06	0.0804457	0.0398537	0.0435372
genus	unknowngenus	rs12634544	T	C	-0.0813051	0.015882	26.2076	2.6e-07	-0.0250289	0.0245233	0.307436
genus	unknowngenus	rs12930556	C	T	0.064211	0.0139816	21.0914	4.54e-06	-0.00161457	0.022602	0.943051
genus	unknowngenus	rs17291611	A	G	-0.0905691	0.0190904	22.5077	2.3e-06	0.00800046	0.0322608	0.80414
genus	unknowngenus	rs3010848	G	A	-0.0696728	0.0146631	22.5775	1.78e-06	0.00445821	0.0236027	0.850183
genus	unknowngenus	rs35947731	C	T	-0.131218	0.0288407	20.7002	5.43e-06	0.0173733	0.0389016	0.655167
genus	unknowngenus	rs4848741	A	G	-0.0682414	0.0149403	20.8631	5.53e-06	0.0128232	0.0263346	0.626307
genus	unknowngenus	rs72819830	A	G	0.226767	0.0467216	23.5571	1.61e-06	-0.031349	0.0678514	0.644064
genus	unknowngenus	rs11251024	G	A	0.104201	0.0206737	25.4043	6.63e-07	0.018245	0.025466	0.473716
genus	unknowngenus	rs11606187	A	G	-0.154539	0.0326288	22.4324	3.31e-06	0.0136032	0.0321159	0.671882
genus	unknowngenus	rs13385922	T	C	0.0929494	0.0201348	21.3107	3.97e-06	-0.0136568	0.0236611	0.563814
genus	unknowngenus	rs166849	G	A	0.0911053	0.0202239	20.2934	7.74e-06	-0.0215265	0.0227786	0.344643
genus	unknowngenus	rs2172426	C	T	-0.10212	0.0198947	26.348	3.17e-07	0.000311767	0.0229385	0.989156
genus	unknowngenus	rs267959	A	G	0.0988612	0.0209676	22.2308	2.62e-06	0.00586081	0.0251379	0.815648
genus	unknowngenus	rs4383094	T	C	0.149188	0.0320662	21.6457	4.28e-06	-0.0284894	0.0324622	0.380151
genus	unknowngenus	rs60775321	T	C	-0.0962425	0.0213842	20.2558	7.1e-06	-0.0213142	0.0248476	0.391004
genus	unknowngenus	rs72671304	T	C	0.172322	0.0370028	21.6876	3.8e-06	-0.0101129	0.0428094	0.813254
genus	unknowngenus	rs7911787	G	T	-0.223071	0.0470232	22.504	3.39e-06	-0.053112	0.0631404	0.400252
genus	unknowngenus	rs8126061	T	C	-0.159135	0.0351904	20.4496	7.36e-06	0.0149705	0.0336489	0.656392
genus	unknowngenus	rs9542068	T	C	0.0990709	0.0218149	20.6245	6.52e-06	-0.00153754	0.0238365	0.948569
genus	unknowngenus	rs10872669	A	G	-0.123071	0.0275665	19.9317	9.49e-06	-0.0197081	0.0390228	0.613532
genus	unknowngenus	rs12748533	G	T	-0.0821108	0.0172701	22.6054	2.59e-06	-0.0599968	0.0249356	0.0161254
genus	unknowngenus	rs17043785	T	C	-0.176187	0.0347133	25.7606	5.12e-07	0.00635644	0.0396416	0.872607
genus	unknowngenus	rs61508842	T	C	0.122574	0.0272389	20.2498	7.83e-06	-0.0269339	0.0401394	0.502214
genus	unknowngenus	rs689695	C	A	0.0814578	0.0167057	23.7759	1.28e-06	0.0414502	0.0246602	0.0927897
genus	unknowngenus	rs738193	T	C	0.0847328	0.0165856	26.1	3.82e-07	0.0164015	0.0235327	0.485824
genus	unknowngenus	rs78609301	A	G	-0.0867065	0.0195709	19.6283	7.09e-06	0.0143672	0.0245868	0.558987
genus	unknowngenus	rs941000	C	T	0.0850266	0.0163382	27.0831	3.16e-07	-0.0313177	0.023411	0.180983
genus	unknowngenus	rs11779863	G	A	-0.0772768	0.0172171	20.1456	6.69e-06	0.00475533	0.0309845	0.878024
genus	unknowngenus	rs12566890	T	G	-0.103134	0.0241775	18.1961	8.11e-06	-0.000527761	0.0334156	0.987399
genus	unknowngenus	rs13100746	C	T	0.0638979	0.0142685	20.0546	7.29e-06	0.0129703	0.0225339	0.564891
genus	unknowngenus	rs17235252	T	C	-0.122002	0.0255463	22.8076	2.16e-06	0.00982493	0.0348335	0.777902
genus	unknowngenus	rs3932485	C	T	0.0626209	0.0141623	19.551	9.93e-06	-0.00145772	0.0229612	0.949379
genus	unknowngenus	rs515984	T	C	-0.0875451	0.0190685	21.078	6.61e-06	-0.0138204	0.0349449	0.692481
genus	unknowngenus	rs638542	G	A	-0.070592	0.0157049	20.2041	5.17e-06	0.0226828	0.0247807	0.360013
genus	unknowngenus	rs74603314	T	C	0.230767	0.0489701	22.2068	2.28e-06	-0.0233889	0.0577658	0.685558
genus	unknowngenus	rs7706512	G	A	0.0657351	0.0138979	22.3715	2.27e-06	-0.0105618	0.0225352	0.639299
genus	unknowngenus	rs7801843	A	G	-0.0869495	0.0194509	19.9826	9.47e-06	-0.0657604	0.0314477	0.0365191
genus	unknowngenus	rs7853673	G	A	-0.0624389	0.0139833	19.9386	6.73e-06	0.028141	0.022538	0.21181
genus	unknowngenus	rs949341	G	A	0.0656602	0.0147216	19.8926	7.73e-06	0.0135061	0.025075	0.590143
genus	unknowngenus	rs11150282	T	C	0.098235	0.0197127	24.8337	7.36e-07	-0.0131596	0.023529	0.575964
genus	unknowngenus	rs113884518	T	C	-0.20591	0.0455376	20.4463	7.74e-06	-0.0139222	0.072685	0.848102
genus	unknowngenus	rs28678345	T	C	0.213083	0.0471377	20.4344	8.06e-06	-0.0482729	0.0528735	0.361248
genus	unknowngenus	rs367480	G	A	-0.0841649	0.0185948	20.4871	7.52e-06	-0.0256911	0.0235847	0.276018
genus	unknowngenus	rs4129395	G	A	0.0904264	0.0185253	23.8264	1.22e-06	0.0109221	0.0224626	0.626801
genus	unknowngenus	rs789069	A	C	-0.10413	0.0234459	19.725	6.5e-06	-0.0483779	0.0322693	0.133824
genus	unknowngenus	rs79790072	T	C	0.226103	0.0488017	21.4655	3.54e-06	-0.105635	0.0657245	0.108002
genus	unknowngenus	rs8028558	A	G	0.08346	0.0188504	19.6027	9.78e-06	0.0146485	0.0234185	0.531637
genus	unknowngenus	rs9864379	T	C	-0.160521	0.0292752	30.0653	4.66e-08	-0.0202546	0.0317789	0.52389
genus	unknowngenus	rs10517600	T	G	0.0626993	0.0139364	20.2406	6.83e-06	0.0441761	0.0231824	0.0567035
genus	unknowngenus	rs10904722	C	T	-0.0672314	0.0147123	20.8825	5.05e-06	0.00145925	0.0263954	0.955912
genus	unknowngenus	rs118104867	C	T	0.214464	0.0455098	22.2075	3.44e-06	-0.0271006	0.0447501	0.544781
genus	unknowngenus	rs13409132	A	G	-0.165419	0.0352154	22.0649	4.37e-06	0.00188993	0.0594266	0.974629
genus	unknowngenus	rs17121075	G	A	0.0769254	0.0172234	19.9482	7.91e-06	-0.0148182	0.0273919	0.588528
genus	unknowngenus	rs2191834	G	T	0.0746375	0.0159136	21.9977	2.5e-06	0.0507124	0.0263078	0.0538977
genus	unknowngenus	rs28691777	C	T	0.137134	0.0266996	26.3802	6.96e-07	-0.0304161	0.0549826	0.58013
genus	unknowngenus	rs34088226	A	G	-0.117807	0.026924	19.1454	7.66e-06	0.00309992	0.0483361	0.948865
genus	unknowngenus	rs55682560	C	T	-0.131519	0.0261319	25.3302	4.97e-07	0.0651997	0.0418477	0.119227
genus	unknowngenus	rs6588624	G	A	-0.0662317	0.0138147	22.9853	1.79e-06	0.0327864	0.0225126	0.145294
genus	unknowngenus	rs66714985	A	C	0.116908	0.0252447	21.446	4.85e-06	-0.015291	0.0370367	0.679709
genus	unknowngenus	rs7226487	A	G	-0.0643682	0.0138701	21.5368	3.58e-06	-0.00660394	0.0225135	0.769269
genus	unknowngenus	rs7538034	T	G	-0.078598	0.0165982	22.4233	2.37e-06	-0.0129026	0.0305625	0.672901
genus	unknowngenus	rs7725895	A	G	-0.116224	0.0240367	23.3797	3.94e-06	0.016762	0.0346869	0.628927
genus	unknowngenus	rs989682	A	G	0.070194	0.0155364	20.4126	6.85e-06	0.0514934	0.0266968	0.0537527
genus	Tyzzerella3	rs10898797	C	T	0.12238	0.0274683	19.85	8.85e-06	-0.0255354	0.0358539	0.476337
genus	Tyzzerella3	rs112102233	A	G	-0.216348	0.0477575	20.5222	6.18e-06	-0.000396072	0.0529415	0.994031
genus	Tyzzerella3	rs1232220	G	T	-0.143869	0.031828	20.4323	7.91e-06	-0.0142319	0.037093	0.701215
genus	Tyzzerella3	rs17706273	T	C	-0.140368	0.0274708	26.1094	5.88e-07	0.0116144	0.0415682	0.779932
genus	Tyzzerella3	rs191093	G	A	0.159008	0.0353306	20.2552	6.76e-06	-0.050058	0.0368853	0.174741
genus	Tyzzerella3	rs4904512	T	C	-0.117151	0.0250306	21.9054	3.09e-06	-0.0487328	0.0335938	0.146877
genus	Tyzzerella3	rs55799124	A	G	-0.11435	0.0238604	22.9677	1.34e-06	-0.00515279	0.0255593	0.840228
genus	Tyzzerella3	rs67476743	T	G	0.132164	0.022208	35.4165	3.74e-09	0.00412738	0.0253776	0.870803
genus	Tyzzerella3	rs7019909	T	C	0.144156	0.0301626	22.8414	1.76e-06	0.0300529	0.0344621	0.383178
genus	Tyzzerella3	rs7333521	T	C	-0.207191	0.0453121	20.9082	4.88e-06	0.0870949	0.0632772	0.168697
genus	Tyzzerella3	rs75091807	G	T	-0.184966	0.0383029	23.3196	1.71e-06	-0.0574224	0.0471058	0.222841
genus	Tyzzerella3	rs7561370	T	C	0.131341	0.0286292	21.0466	1.52e-06	0.0796713	0.0310119	0.0101976
genus	Turicibacter	rs11054680	T	C	-0.104751	0.0226998	21.2949	2.31e-06	-0.0227603	0.0298125	0.445196
genus	Turicibacter	rs11666533	C	T	-0.111689	0.0248436	20.2112	7.37e-06	-0.00465409	0.0413797	0.910449
genus	Turicibacter	rs149744580	A	G	0.169883	0.0315478	28.9974	7.01e-08	0.0321788	0.0503212	0.522519
genus	Turicibacter	rs2834977	T	C	-0.0959995	0.0208261	21.2482	3.96e-06	0.0612373	0.03121	0.0497496
genus	Turicibacter	rs2952020	G	A	-0.0759019	0.0165764	20.9665	5.63e-06	-0.0198061	0.0262438	0.450431
genus	Turicibacter	rs3734633	G	A	-0.120957	0.02683	20.3244	5.32e-06	0.00766944	0.0476204	0.872051
genus	Turicibacter	rs4869133	G	A	0.131186	0.027197	23.2667	2.55e-06	-0.00341213	0.0297611	0.908722
genus	Turicibacter	rs55756211	T	C	-0.115115	0.0240708	22.871	2.81e-06	-0.0201514	0.0432837	0.641527
genus	Turicibacter	rs7199484	G	A	-0.0731428	0.0160172	20.8532	5.77e-06	-0.00935145	0.0244157	0.701712
genus	Terrisporobacter	rs1883097	C	T	0.226399	0.0454642	24.7976	4.16e-07	0.105224	0.0594449	0.0767079
genus	Terrisporobacter	rs2569953	A	C	-0.0775591	0.0174641	19.723	8.95e-06	-0.0124121	0.0227306	0.585031
genus	Terrisporobacter	rs2872237	C	A	-0.0814505	0.0175943	21.431	3.97e-06	-0.0211678	0.0229746	0.356864
genus	Terrisporobacter	rs58405430	G	T	0.134617	0.0301177	19.9782	7.94e-06	0.00100201	0.0467816	0.982912
genus	Terrisporobacter	rs7184125	T	C	0.091256	0.0205493	19.7209	8.48e-06	-0.0163526	0.0251208	0.515073
genus	Sutterella	rs1145877	A	G	-0.073548	0.0162413	20.5068	7.2e-06	-0.0173532	0.0326822	0.595441
genus	Sutterella	rs11591622	T	G	-0.0688382	0.0151375	20.68	6.5e-06	0.00155334	0.0305846	0.959494
genus	Sutterella	rs13173038	A	G	-0.0718076	0.0151627	22.4278	2.73e-06	-0.0448551	0.026035	0.0849102
genus	Sutterella	rs143438747	T	C	-0.145793	0.0306867	22.572	3.28e-06	0.0738645	0.0424628	0.0819445
genus	Sutterella	rs2050185	G	A	0.0575138	0.0128766	19.9499	7.97e-06	-0.0088035	0.0232698	0.705191
genus	Sutterella	rs2321387	G	A	-0.0592876	0.0124509	22.6738	1.87e-06	0.0233768	0.0227601	0.304374
genus	Sutterella	rs2613606	C	T	-0.0556794	0.0124117	20.1244	7.2e-06	0.0240405	0.0228121	0.291952
genus	Sutterella	rs607327	C	T	0.0578334	0.0129053	20.0827	6.63e-06	0.0166088	0.0231969	0.473996
genus	Sutterella	rs62501473	G	A	0.0694233	0.0149416	21.588	5.52e-06	-0.0094741	0.0255585	0.710873
genus	Sutterella	rs7499539	A	G	0.0617478	0.0130998	22.2183	2.36e-06	-0.00673776	0.0255055	0.79165
genus	Sutterella	rs7638039	T	C	0.0645624	0.0143887	20.1335	8.66e-06	-0.0641975	0.0262014	0.0142794
genus	Sutterella	rs9350083	T	G	-0.0593069	0.0133929	19.6091	8.23e-06	-0.0264129	0.023471	0.260444
genus	Subdoligranulum	rs10065321	T	C	-0.0512828	0.0108105	22.5035	2.1e-06	0.0277358	0.0228233	0.224275
genus	Subdoligranulum	rs10497836	C	T	-0.0524065	0.0118697	19.4934	8.38e-06	0.0303575	0.0273859	0.267642
genus	Subdoligranulum	rs1667315	G	A	0.0485017	0.0107452	20.3744	6.72e-06	0.0204985	0.0230571	0.373985
genus	Subdoligranulum	rs2114677	C	T	-0.104176	0.0230829	20.3685	2.72e-06	-0.0587597	0.0353422	0.096394
genus	Subdoligranulum	rs2171249	C	T	0.106744	0.0233213	20.9498	4.51e-06	0.0519594	0.0431498	0.228527
genus	Subdoligranulum	rs35940633	G	A	-0.0511008	0.011001	21.5769	4.22e-06	-0.0216282	0.024035	0.368193
genus	Subdoligranulum	rs3761728	T	G	-0.0543458	0.0118866	20.9033	3.87e-06	0.0615251	0.0259357	0.0176815
genus	Subdoligranulum	rs4347804	A	G	0.166063	0.0357483	21.5792	2.18e-06	-0.00780471	0.0636123	0.902351
genus	Subdoligranulum	rs6555306	T	C	-0.0740777	0.0155463	22.705	2.81e-06	-0.00286308	0.0322107	0.929172
genus	Subdoligranulum	rs75158211	T	C	-0.072343	0.015933	20.6156	7.52e-06	0.0165876	0.031613	0.599787
genus	Subdoligranulum	rs76528319	G	T	-0.143279	0.0310662	21.2709	7.41e-06	-0.0572945	0.040429	0.156435
genus	Streptococcus	rs10028567	C	T	-0.0921167	0.0191881	23.0469	7.3e-06	0.0318423	0.0344509	0.35534
genus	Streptococcus	rs10448310	A	G	-0.0517935	0.0111324	21.6459	3.31e-06	-0.0129361	0.0234455	0.581118
genus	Streptococcus	rs11110281	T	C	-0.137519	0.0227398	36.5722	2.58e-09	-0.0437039	0.0517617	0.398486
genus	Streptococcus	rs11720390	G	A	0.107024	0.0228121	22.0105	3.59e-06	0.0309617	0.046763	0.507909
genus	Streptococcus	rs11764382	A	G	-0.0695345	0.0143671	23.424	1.29e-06	-0.039142	0.0323612	0.226457
genus	Streptococcus	rs17708276	A	G	-0.0793955	0.0170628	21.6518	3.04e-06	-0.0100177	0.0360762	0.781257
genus	Streptococcus	rs1918540	G	A	0.059639	0.0128148	21.6589	2.44e-06	-0.00283424	0.0291038	0.922422
genus	Streptococcus	rs2370083	G	T	-0.0816836	0.0185851	19.317	9.75e-06	0.0163605	0.0462787	0.723697
genus	Streptococcus	rs57646748	G	A	-0.0907696	0.0200344	20.527	5.48e-06	0.080526	0.0584732	0.168468
genus	Streptococcus	rs6806351	T	C	-0.0633829	0.0136647	21.515	4.94e-06	-0.0190668	0.0272839	0.484659
genus	Streptococcus	rs71481756	T	G	0.0931048	0.0207949	20.0461	6.51e-06	0.0590291	0.0456882	0.196357
genus	Streptococcus	rs7916711	A	G	0.102891	0.0217362	22.4071	2.72e-06	0.0153495	0.0325092	0.636813
genus	Slackia	rs10409783	A	G	0.0950828	0.0211239	20.2607	7.7e-06	0.0179003	0.0249507	0.473112
genus	Slackia	rs12440440	A	G	0.0901934	0.0190582	22.3967	2.63e-06	-0.0137065	0.0236878	0.562837
genus	Slackia	rs16894137	C	T	-0.122792	0.0263047	21.7909	2.71e-06	-0.0109665	0.0334454	0.742993
genus	Slackia	rs35156985	T	C	-0.155709	0.0348085	20.0105	8.06e-06	-0.0121037	0.0567951	0.83124
genus	Slackia	rs4492265	A	G	-0.0905757	0.0191658	22.3341	2.41e-06	0.00509379	0.024523	0.835452
genus	Slackia	rs8901	C	T	0.0934594	0.0186813	25.0283	6.07e-07	0.00442465	0.0247152	0.857918
genus	Senegalimassilia	rs10036909	C	T	0.185519	0.0400881	21.4165	8.05e-06	-0.0103052	0.0573539	0.857406
genus	Senegalimassilia	rs11787826	C	A	0.081327	0.0171154	22.5785	2.63e-06	0.0119955	0.0228324	0.599323
genus	Senegalimassilia	rs1990708	A	C	-0.109619	0.0247785	19.5715	8.91e-06	-0.016608	0.0419761	0.69236
genus	Senegalimassilia	rs2017373	C	T	0.0782258	0.0176841	19.5675	9.5e-06	-0.00211124	0.0235268	0.928495
genus	Senegalimassilia	rs7225245	G	A	0.079173	0.0170421	21.5828	4.18e-06	-0.00269412	0.0227589	0.905769
genus	Sellimonas	rs113379006	T	C	-0.162759	0.0357025	20.7822	7.21e-06	0.0104928	0.0297599	0.724401
genus	Sellimonas	rs13417181	T	C	0.166509	0.0337521	24.3374	7.62e-07	0.0128104	0.0267207	0.631642
genus	Sellimonas	rs2016057	A	C	-0.125878	0.0256153	24.1489	1.03e-06	-0.00588413	0.0230843	0.798803
genus	Sellimonas	rs2187447	A	C	0.243457	0.0527695	21.2852	3.98e-06	0.0497953	0.0468061	0.287391
genus	Sellimonas	rs2371572	A	C	0.127349	0.0250862	25.7703	4.46e-07	-0.0171431	0.0226311	0.44875
genus	Sellimonas	rs41816	A	G	0.132201	0.0291087	20.6265	8.39e-06	-0.040749	0.0244434	0.0954993
genus	Sellimonas	rs4600608	A	G	-0.137152	0.0301702	20.6656	4.95e-06	-0.0150835	0.0276979	0.586046
genus	Sellimonas	rs553697	T	C	-0.153767	0.0339099	20.5625	6.13e-06	0.0218186	0.0292474	0.455666
genus	Sellimonas	rs56203279	T	C	-0.124045	0.0269115	21.2463	3.72e-06	-0.00400962	0.0237553	0.865963
genus	Ruminococcus2	rs12406309	A	C	-0.063193	0.0142275	19.7277	9.79e-06	0.0192844	0.0271553	0.47761
genus	Ruminococcus2	rs12986628	C	T	0.0665937	0.0140168	22.5719	2.14e-06	0.00434013	0.0283324	0.878252
genus	Ruminococcus2	rs1819812	G	T	0.0842356	0.0184893	20.7563	5.28e-06	-0.00930062	0.0495847	0.851213
genus	Ruminococcus2	rs2368224	T	G	0.199648	0.0438453	20.7339	3.63e-06	0.040776	0.0518241	0.43139
genus	Ruminococcus2	rs2846589	G	T	0.0522093	0.0116382	20.1246	7.59e-06	0.0119638	0.0230371	0.603533
genus	Ruminococcus2	rs2997412	A	G	-0.0568439	0.0122325	21.5943	4.22e-06	0.0174549	0.0252085	0.488673
genus	Ruminococcus2	rs4400279	A	G	0.0546114	0.0120077	20.6844	5.8e-06	0.015894	0.0240631	0.508926
genus	Ruminococcus2	rs4799823	C	T	0.0837001	0.0182263	21.0891	5.4e-06	-0.0142574	0.0293187	0.626761
genus	Ruminococcus2	rs55707116	C	A	0.0865521	0.0189141	20.9404	8.01e-06	-0.0385849	0.0426241	0.365341
genus	Ruminococcus2	rs58681734	A	G	0.0723875	0.0160787	20.2687	4.18e-06	0.000762129	0.0276768	0.978032
genus	Ruminococcus2	rs61791565	T	C	-0.0523503	0.0117119	19.9795	6.79e-06	0.0193626	0.0225631	0.390809
genus	Ruminococcus2	rs75140805	T	G	0.0836825	0.0176445	22.4931	3.95e-06	-0.0174241	0.0295995	0.556089
genus	Ruminococcus2	rs7635831	G	A	0.0618344	0.0129031	22.9652	1.98e-06	0.0656146	0.0232347	0.00474297
genus	Ruminococcus2	rs7693984	G	A	-0.102822	0.0235087	19.13	9.42e-06	0.11312	0.0541326	0.0366463
genus	Ruminococcus2	rs78120384	A	G	-0.192815	0.0392045	24.1887	3.31e-07	-0.0300511	0.0386786	0.437192
genus	Ruminococcus1	rs10167839	A	G	0.0519509	0.0116306	19.9516	8.09e-06	0.012016	0.0234369	0.608166
genus	Ruminococcus1	rs11783695	G	T	-0.0734114	0.0161398	20.6886	4.73e-06	0.0336166	0.0308671	0.27612
genus	Ruminococcus1	rs17781867	C	T	0.0999271	0.0211728	22.2746	1.96e-06	0.0565809	0.044491	0.203466
genus	Ruminococcus1	rs3819978	C	T	-0.11504	0.0260137	19.5566	8.74e-06	0.00772516	0.0427951	0.856748
genus	Ruminococcus1	rs6105066	T	C	-0.0607052	0.013425	20.4467	5.06e-06	-0.00879397	0.0253032	0.728182
genus	Ruminococcus1	rs6493760	C	T	0.0535262	0.0115885	21.3345	3.38e-06	-0.0413213	0.0235587	0.0794365
genus	Ruminococcus1	rs7117576	A	G	0.0829505	0.0170891	23.5612	6.48e-07	-0.0353561	0.039353	0.368955
genus	Ruminococcus1	rs7583465	C	T	0.0527654	0.0112619	21.9521	2.56e-06	0.00518709	0.0225548	0.81811
genus	Ruminococcus1	rs78572139	G	A	0.125038	0.0279411	20.026	5.23e-06	-0.0151446	0.0374554	0.685965
genus	Ruminococcus1	rs78613526	G	A	0.167497	0.0367639	20.7572	5.11e-06	0.0497505	0.0514041	0.333129
genus	RuminococcaceaeUCG014	rs10495392	C	T	-0.082486	0.0187194	19.4166	9.96e-06	0.0134231	0.0435103	0.757699
genus	RuminococcaceaeUCG014	rs10791168	A	G	-0.0664624	0.0150069	19.6142	9.76e-06	0.0299149	0.0291985	0.305583
genus	RuminococcaceaeUCG014	rs10941294	C	T	-0.122057	0.0260017	22.0356	2.4e-06	0.000142941	0.0493761	0.99769
genus	RuminococcaceaeUCG014	rs115777838	T	C	-0.18835	0.0386643	23.7306	4.62e-07	0.0124422	0.0357215	0.727607
genus	RuminococcaceaeUCG014	rs12638134	T	G	0.0582548	0.0119657	23.702	1.21e-06	-0.00602385	0.0227108	0.790822
genus	RuminococcaceaeUCG014	rs34402072	C	T	-0.0688023	0.0156083	19.431	9.8e-06	0.0149353	0.031892	0.639564
genus	RuminococcaceaeUCG014	rs56105232	G	A	0.139276	0.0299132	21.6783	2.91e-06	-0.0416021	0.0474529	0.380648
genus	RuminococcaceaeUCG014	rs72809222	T	C	0.0671775	0.0139838	23.078	2.41e-06	-0.00593173	0.0275153	0.829316
genus	RuminococcaceaeUCG014	rs853612	A	G	-0.0528257	0.0119367	19.585	9.75e-06	-0.0208705	0.0229736	0.363639
genus	RuminococcaceaeUCG014	rs995642	C	T	0.060048	0.0126417	22.5625	1.9e-06	-0.0147343	0.0262853	0.575103
genus	RuminococcaceaeUCG013	rs11581881	C	T	0.0661211	0.0144736	20.8701	4.73e-06	0.0114549	0.0269924	0.671291
genus	RuminococcaceaeUCG013	rs12189346	G	A	0.0684961	0.014558	22.1374	1.68e-06	0.0206123	0.0288376	0.474751
genus	RuminococcaceaeUCG013	rs12336782	T	C	-0.0856047	0.0189311	20.4477	8.6e-06	0.0584548	0.0417404	0.161383
genus	RuminococcaceaeUCG013	rs12485353	G	A	-0.0607903	0.0130847	21.5844	4.19e-06	-0.0240332	0.0259291	0.353988
genus	RuminococcaceaeUCG013	rs12781711	C	T	-0.0656129	0.0117477	31.1944	2.55e-08	0.0026423	0.0259598	0.918928
genus	RuminococcaceaeUCG013	rs16918863	A	C	0.111491	0.0240157	21.5522	4.16e-06	-0.0435567	0.0460237	0.343947
genus	RuminococcaceaeUCG013	rs2730183	G	A	-0.0488692	0.0109907	19.7704	8.44e-06	0.0185668	0.0230006	0.419533
genus	RuminococcaceaeUCG013	rs4385846	G	T	0.0598405	0.0131807	20.6117	6.46e-06	-0.0508398	0.0285304	0.0747567
genus	RuminococcaceaeUCG013	rs75088940	T	C	-0.0942968	0.0200712	22.0722	2.55e-06	-0.0900043	0.0437346	0.0395931
genus	RuminococcaceaeUCG013	rs76973485	G	T	0.194976	0.0418213	21.7353	3.35e-06	0.0295956	0.0573099	0.605567
genus	RuminococcaceaeUCG013	rs9313055	T	C	0.105087	0.023446	20.0892	9.55e-06	0.0918163	0.0409503	0.0249523
genus	RuminococcaceaeUCG011	rs10274562	C	T	0.110917	0.0244556	20.5704	6.5e-06	0.0311853	0.0231265	0.17751
genus	RuminococcaceaeUCG011	rs12636310	G	A	0.132725	0.0282037	22.1461	2.81e-06	0.0299189	0.0261323	0.25225
genus	RuminococcaceaeUCG011	rs12724320	C	T	-0.120881	0.0249229	23.5243	1.52e-06	0.0170763	0.0231006	0.459776
genus	RuminococcaceaeUCG011	rs1416041	A	C	-0.182339	0.0339898	28.7781	7.04e-08	0.0295701	0.0277743	0.287031
genus	RuminococcaceaeUCG011	rs2729556	C	T	-0.109097	0.0233699	21.7928	3.19e-06	-0.023987	0.0224972	0.286324
genus	RuminococcaceaeUCG011	rs4490371	T	C	-0.111816	0.0248963	20.1717	7.75e-06	0.0385059	0.0229067	0.0927662
genus	RuminococcaceaeUCG011	rs79113084	C	T	-0.152166	0.0317519	22.9664	2.06e-06	0.0314501	0.0363725	0.387221
genus	RuminococcaceaeUCG011	rs9729514	A	G	0.184934	0.0394616	21.9625	2.37e-06	0.0131723	0.0388229	0.73439
genus	RuminococcaceaeUCG010	rs12597105	G	A	0.0670855	0.0144415	21.5791	4.87e-06	0.00616999	0.0285998	0.829194
genus	RuminococcaceaeUCG010	rs2820282	A	C	-0.0592304	0.0125917	22.1269	2.85e-06	-0.00362345	0.0230202	0.874927
genus	RuminococcaceaeUCG010	rs682403	A	G	-0.0588161	0.0124671	22.2566	2.37e-06	0.0158914	0.0225628	0.481235
genus	RuminococcaceaeUCG010	rs6958419	C	T	-0.0585718	0.0124994	21.9584	2.84e-06	-0.00164267	0.0225135	0.941835
genus	RuminococcaceaeUCG010	rs73218807	G	A	-0.166211	0.0367938	20.4065	6.43e-06	0.0404707	0.0409482	0.322986
genus	RuminococcaceaeUCG010	rs7441445	C	T	-0.05695	0.0126502	20.267	6.8e-06	-0.0173937	0.0225694	0.440898
genus	RuminococcaceaeUCG009	rs12508214	C	T	-0.0774649	0.0168937	21.0262	4.75e-06	0.00898964	0.0238868	0.706661
genus	RuminococcaceaeUCG009	rs138460696	A	G	0.139274	0.0315794	19.4506	9.81e-06	-0.0537029	0.0432655	0.214517
genus	RuminococcaceaeUCG009	rs1550196	G	A	0.130842	0.0262478	24.8488	1.13e-06	-0.045184	0.0379728	0.234084
genus	RuminococcaceaeUCG009	rs2058609	A	G	0.0816464	0.017472	21.8369	3.12e-06	0.0260746	0.0251975	0.300759
genus	RuminococcaceaeUCG009	rs2192926	A	G	-0.089048	0.0192989	21.2904	4.88e-06	0.0296342	0.0239744	0.21643
genus	RuminococcaceaeUCG009	rs4079028	C	T	0.0915623	0.019936	21.0939	3.28e-06	-0.00101403	0.0262639	0.969202
genus	RuminococcaceaeUCG009	rs4708333	T	G	-0.084033	0.0174757	23.1223	1.56e-06	-0.0132824	0.02372	0.575502
genus	RuminococcaceaeUCG009	rs6952765	G	A	0.0732099	0.0166777	19.2694	8.13e-06	0.011289	0.0241997	0.640863
genus	RuminococcaceaeUCG009	rs758191	T	G	0.17702	0.0375113	22.2699	9.01e-06	0.0520719	0.0381567	0.172351
genus	RuminococcaceaeUCG009	rs78410648	A	G	0.120989	0.0277317	19.0344	9.67e-06	0.026405	0.0361222	0.464785
genus	RuminococcaceaeUCG009	rs9558661	T	C	-0.0897823	0.0200739	20.0041	7.01e-06	0.0301192	0.0281321	0.284333
genus	RuminococcaceaeUCG005	rs10873449	T	C	0.0654843	0.0143973	20.6876	4.11e-06	0.00997236	0.0285782	0.727127
genus	RuminococcaceaeUCG005	rs10937802	G	A	0.0755811	0.0168226	20.1855	8.17e-06	0.0101013	0.0345985	0.770318
genus	RuminococcaceaeUCG005	rs10950694	T	C	0.0577628	0.011412	25.6196	4.3e-07	0.00337408	0.0234034	0.885366
genus	RuminococcaceaeUCG005	rs114279581	A	G	-0.146604	0.0316034	21.5191	3.22e-06	0.0243178	0.0425381	0.567545
genus	RuminococcaceaeUCG005	rs12288512	A	G	0.066635	0.0144356	21.3078	3.1e-06	0.0396839	0.0263207	0.131629
genus	RuminococcaceaeUCG005	rs12458218	T	C	0.0677322	0.0144525	21.9637	2.41e-06	0.0133599	0.0292264	0.647588
genus	RuminococcaceaeUCG005	rs2893871	G	A	-0.073644	0.015548	22.435	3.54e-06	0.0226878	0.0360563	0.529197
genus	RuminococcaceaeUCG005	rs34781347	G	A	0.188685	0.0386484	23.8348	6.05e-07	0.0175997	0.0439714	0.68897
genus	RuminococcaceaeUCG005	rs55793120	T	C	0.121548	0.0279546	18.9054	7.37e-06	-0.00512935	0.0476984	0.914363
genus	RuminococcaceaeUCG005	rs72776570	C	A	0.087067	0.0197179	19.4978	5.36e-06	-0.0513665	0.0382217	0.178977
genus	RuminococcaceaeUCG005	rs7449320	C	A	0.0599163	0.0130836	20.9717	4.81e-06	-0.0290795	0.0266283	0.27481
genus	RuminococcaceaeUCG005	rs7555878	A	G	0.0586677	0.0125277	21.9308	2.81e-06	-0.0501504	0.0260597	0.0542988
genus	RuminococcaceaeUCG005	rs7586445	G	A	0.0782349	0.0176458	19.6571	8.81e-06	0.00103238	0.0333155	0.975279
genus	RuminococcaceaeUCG005	rs898577	T	C	-0.123012	0.0286671	18.4132	7.46e-06	0.00983592	0.0484306	0.839062
genus	RuminococcaceaeUCG004	rs10976229	T	G	0.095976	0.0214554	20.0103	7.04e-06	0.021875	0.0335415	0.514286
genus	RuminococcaceaeUCG004	rs11961899	G	A	-0.0707825	0.0161381	19.2374	9.18e-06	0.014841	0.0249618	0.552146
genus	RuminococcaceaeUCG004	rs12125734	G	T	0.133972	0.0257417	27.0865	2.09e-07	0.0315917	0.0391374	0.419551
genus	RuminococcaceaeUCG004	rs2248146	T	C	0.0689452	0.0153649	20.1348	8.2e-06	0.00957399	0.0236082	0.685083
genus	RuminococcaceaeUCG004	rs3800154	A	C	-0.0797959	0.0177639	20.1782	6.12e-06	0.0140115	0.0255785	0.583839
genus	RuminococcaceaeUCG004	rs511258	G	A	-0.0757474	0.0162475	21.7352	4.52e-06	-0.0456153	0.0288985	0.11446
genus	RuminococcaceaeUCG004	rs550351	A	C	0.078587	0.018003	19.055	9.43e-06	0.0153135	0.0227012	0.49995
genus	RuminococcaceaeUCG004	rs6769553	A	G	0.0849743	0.0157451	29.1264	7.91e-08	-0.0089085	0.0254762	0.726579
genus	RuminococcaceaeUCG004	rs7569771	A	G	-0.075914	0.0170308	19.8689	8.12e-06	-0.0182482	0.0261949	0.486032
genus	RuminococcaceaeUCG004	rs872501	G	A	0.116125	0.025946	20.0313	5.81e-06	-0.0326313	0.041789	0.434886
genus	RuminococcaceaeUCG004	rs9818949	G	T	0.0859927	0.0188671	20.7735	5.39e-06	-0.0117997	0.0283573	0.677331
genus	RuminococcaceaeUCG003	rs10490280	C	T	-0.0672094	0.0143309	21.9943	4.16e-06	0.0400384	0.0286931	0.162894
genus	RuminococcaceaeUCG003	rs11243416	T	C	-0.0925653	0.0191203	23.4372	1.67e-06	0.0609691	0.0441199	0.167004
genus	RuminococcaceaeUCG003	rs11613919	G	T	0.0727604	0.0155716	21.8334	1.63e-06	-0.0276942	0.0272061	0.308707
genus	RuminococcaceaeUCG003	rs16959793	A	C	-0.062527	0.0131259	22.6924	2.22e-06	-0.00963877	0.022876	0.673501
genus	RuminococcaceaeUCG003	rs2523124	T	C	-0.0546625	0.0120823	20.4681	5.78e-06	-0.0566074	0.0228902	0.0133983
genus	RuminococcaceaeUCG003	rs3013089	G	A	-0.0551473	0.0120346	20.9984	4.38e-06	0.0189944	0.0232415	0.413777
genus	RuminococcaceaeUCG003	rs4452755	A	C	-0.0634463	0.0134741	22.1725	3.29e-06	0.0103169	0.0238732	0.665629
genus	RuminococcaceaeUCG003	rs4532474	G	A	0.0769231	0.017045	20.3667	4.82e-06	0.0161058	0.0302145	0.593999
genus	RuminococcaceaeUCG003	rs646327	G	A	0.0586696	0.011837	24.5667	7.83e-07	0.0462237	0.0227942	0.0425736
genus	RuminococcaceaeUCG003	rs6759615	A	G	0.102523	0.0200204	26.2238	7.86e-07	-0.00254853	0.0377868	0.946228
genus	RuminococcaceaeUCG003	rs73341549	T	C	-0.169857	0.0318768	28.3935	1.51e-07	-0.00273927	0.048739	0.95518
genus	RuminococcaceaeUCG003	rs78720113	A	G	-0.115348	0.0249601	21.3566	7.59e-06	-0.0414492	0.0418887	0.322415
genus	RuminococcaceaeUCG002	rs10916131	C	T	-0.069333	0.0146753	22.3205	2.87e-06	0.00410278	0.0304606	0.892856
genus	RuminococcaceaeUCG002	rs10927423	C	A	-0.0713617	0.0147712	23.3398	8.5e-07	0.0310428	0.0293843	0.290767
genus	RuminococcaceaeUCG002	rs10964441	G	A	-0.14906	0.034486	18.6826	7.45e-06	0.0630388	0.0368664	0.087279
genus	RuminococcaceaeUCG002	rs113147300	A	G	-0.075842	0.0164562	21.2403	7.69e-06	0.0513831	0.0326875	0.115962
genus	RuminococcaceaeUCG002	rs11607472	A	G	-0.0780229	0.0176325	19.5802	7.19e-06	-0.0476651	0.0448596	0.287991
genus	RuminococcaceaeUCG002	rs116974815	C	A	-0.189731	0.0396566	22.8899	2.03e-06	-0.140679	0.0459056	0.00218017
genus	RuminococcaceaeUCG002	rs11750293	G	T	-0.0578304	0.0120512	23.0276	1.76e-06	0.0209849	0.0234461	0.370771
genus	RuminococcaceaeUCG002	rs12463378	A	G	-0.0522061	0.0112086	21.6938	2.96e-06	-0.0109005	0.0244994	0.656372
genus	RuminococcaceaeUCG002	rs15256	C	T	0.0732376	0.016834	18.9275	9.46e-06	0.0124455	0.0349026	0.721408
genus	RuminococcaceaeUCG002	rs55793120	T	C	0.137396	0.027414	25.1191	4.81e-07	-0.00512935	0.0476984	0.914363
genus	RuminococcaceaeUCG002	rs57079348	T	G	-0.076573	0.017282	19.632	7.22e-06	0.0577265	0.0484494	0.233465
genus	RuminococcaceaeUCG002	rs6542556	A	G	0.050974	0.011406	19.9724	7.86e-06	0.000190344	0.0231742	0.993447
genus	RuminococcaceaeUCG002	rs6793778	C	T	-0.0558706	0.0125258	19.8955	9.81e-06	-0.0383327	0.0256352	0.134832
genus	RuminococcaceaeUCG002	rs7120052	A	C	0.0624796	0.0135523	21.2544	1.97e-06	-0.0620245	0.0286674	0.0304958
genus	RuminococcaceaeUCG002	rs7155595	C	A	0.0569929	0.0116986	23.734	1.15e-06	0.0048965	0.0245347	0.841813
genus	RuminococcaceaeUCG002	rs7249614	A	G	-0.0492778	0.0110807	19.7775	9.07e-06	0.0168919	0.0232829	0.468142
genus	RuminococcaceaeUCG002	rs76847269	A	G	0.163508	0.0356151	21.0771	5.17e-06	-0.0620462	0.0712477	0.383834
genus	RuminococcaceaeUCG002	rs77564310	A	C	-0.0713093	0.0140855	25.6298	3.29e-07	0.0482417	0.0277523	0.082158
genus	RuminococcaceaeUCG002	rs79016051	C	T	-0.0887747	0.0189424	21.9638	2.34e-06	0.00531346	0.0333594	0.873449
genus	RuminococcaceaeUCG002	rs882348	A	G	-0.0799946	0.0178618	20.0572	5.45e-06	0.0110958	0.0348341	0.750082
genus	RuminococcaceaeNK4A214group	rs11241747	C	T	0.0533858	0.0120035	19.7806	6.59e-06	-0.00171796	0.0247223	0.944599
genus	RuminococcaceaeNK4A214group	rs11586410	G	A	-0.0863422	0.0169937	25.8149	3.66e-07	-0.00919628	0.0311156	0.767572
genus	RuminococcaceaeNK4A214group	rs12642039	T	C	-0.0553003	0.0119397	21.4519	3.43e-06	-0.0324164	0.02334	0.16487
genus	RuminococcaceaeNK4A214group	rs12731	A	G	-0.0527684	0.0115053	21.0353	4.87e-06	0.0140745	0.023185	0.543816
genus	RuminococcaceaeNK4A214group	rs13087692	T	G	0.0574623	0.012594	20.8181	8.69e-06	-0.0132672	0.0245757	0.589301
genus	RuminococcaceaeNK4A214group	rs136761	G	A	-0.0587521	0.0119155	24.3122	8.15e-07	0.000763873	0.0233985	0.973957
genus	RuminococcaceaeNK4A214group	rs147475196	A	G	-0.133769	0.0295196	20.5347	4.72e-06	-0.0154312	0.0367104	0.67423
genus	RuminococcaceaeNK4A214group	rs35559912	T	C	-0.0925071	0.0203674	20.6291	4.89e-06	0.0300352	0.0347376	0.387242
genus	RuminococcaceaeNK4A214group	rs4814689	C	T	-0.1083	0.0230708	22.036	4.55e-06	-0.109262	0.054658	0.0456068
genus	RuminococcaceaeNK4A214group	rs5994253	A	G	-0.0811302	0.0157621	26.4934	2.35e-07	-0.00159402	0.032147	0.960453
genus	RuminococcaceaeNK4A214group	rs62027366	T	C	0.0615389	0.0137612	19.9981	6.58e-06	0.0117455	0.0279377	0.67418
genus	RuminococcaceaeNK4A214group	rs6681678	C	T	-0.100174	0.024	17.4216	9.05e-06	0.0343839	0.0624707	0.582044
genus	RuminococcaceaeNK4A214group	rs7573569	T	C	0.107739	0.0233638	21.2645	3.23e-06	-0.0127121	0.0469103	0.786401
genus	Ruminiclostridium9	rs12040548	G	T	0.0570422	0.0122359	21.733	3.15e-06	-0.00846371	0.0251938	0.736913
genus	Ruminiclostridium9	rs6082461	A	C	0.0586425	0.0131004	20.0381	4.87e-06	-0.0121888	0.0279058	0.66227
genus	Ruminiclostridium9	rs7137760	C	T	0.050797	0.0112182	20.5035	7.07e-06	0.00413397	0.0225962	0.854838
genus	Ruminiclostridium9	rs74303178	T	C	0.0532742	0.0119274	19.9501	7.92e-06	-0.00664492	0.0241926	0.783572
genus	Ruminiclostridium9	rs78191726	T	C	0.0944998	0.0210206	20.2103	7.58e-06	-0.0438988	0.0431296	0.308757
genus	Ruminiclostridium9	rs918449	A	G	-0.0950908	0.0197177	23.2576	2.56e-06	-0.0413485	0.0440477	0.347874
genus	Ruminiclostridium9	rs9522712	T	C	0.0699728	0.0154939	20.3956	4.66e-06	-0.0195295	0.0318591	0.539878
genus	Ruminiclostridium9	rs9809789	C	T	-0.0717454	0.0159673	20.1894	8.72e-06	0.0138323	0.029297	0.636826
genus	Ruminiclostridium6	rs10105231	C	T	0.0551887	0.0124059	19.7897	9.09e-06	-0.0121835	0.0235066	0.604249
genus	Ruminiclostridium6	rs10495465	G	A	0.115109	0.0243297	22.3845	2.21e-06	0.0228521	0.047604	0.631194
genus	Ruminiclostridium6	rs10495466	A	G	0.109941	0.0243268	20.4243	5.83e-06	0.0228493	0.0476038	0.631235
genus	Ruminiclostridium6	rs10829821	T	C	-0.097606	0.0216072	20.4058	3.47e-06	0.0565837	0.0388704	0.145475
genus	Ruminiclostridium6	rs10837369	T	C	0.0600914	0.0136519	19.3748	8.37e-06	0.0338528	0.0236049	0.151531
genus	Ruminiclostridium6	rs11035745	T	G	0.0689928	0.0154398	19.9676	7.87e-06	0.0401904	0.0267359	0.132778
genus	Ruminiclostridium6	rs11035753	T	C	0.0725447	0.0154283	22.1094	2.78e-06	0.0429847	0.0267297	0.107808
genus	Ruminiclostridium6	rs11035758	G	A	0.0709662	0.0154787	21.0201	4.94e-06	0.0317202	0.026657	0.23407
genus	Ruminiclostridium6	rs11554764	C	T	0.150982	0.0322587	21.9058	3.82e-06	-0.107729	0.0637332	0.0909704
genus	Ruminiclostridium6	rs11584262	A	G	0.112924	0.0249486	20.487	8.2e-06	0.00823305	0.0470196	0.861002
genus	Ruminiclostridium6	rs116969552	A	G	-0.166823	0.0376681	19.6139	9.16e-06	0.00765823	0.0675326	0.909713
genus	Ruminiclostridium6	rs11992182	A	C	0.0625299	0.0137876	20.5684	4.65e-06	0.019553	0.0271047	0.470671
genus	Ruminiclostridium6	rs12360242	T	C	-0.0949799	0.021697	19.163	6.69e-06	0.054366	0.03905	0.163857
genus	Ruminiclostridium6	rs12362316	A	G	0.0743588	0.0154466	23.1739	1.52e-06	0.0392115	0.0267436	0.142594
genus	Ruminiclostridium6	rs12781529	T	C	-0.0940917	0.0217091	18.7853	8.03e-06	0.0553057	0.0390601	0.156801
genus	Ruminiclostridium6	rs1377105	C	T	0.0732134	0.0154709	22.395	2.68e-06	0.0443329	0.0267271	0.0971695
genus	Ruminiclostridium6	rs1377110	A	G	0.0629162	0.0132076	22.6922	1.6e-06	0.0210314	0.023283	0.366372
genus	Ruminiclostridium6	rs1377112	T	C	0.0627876	0.0132169	22.5678	1.69e-06	0.0238715	0.0232742	0.30505
genus	Ruminiclostridium6	rs1433523	A	C	-0.0966962	0.021656	19.9371	4.53e-06	0.0552693	0.0390601	0.157074
genus	Ruminiclostridium6	rs1452465	T	C	0.0598574	0.013652	19.2238	9.01e-06	0.0314197	0.0235989	0.183056
genus	Ruminiclostridium6	rs1452471	C	T	0.060955	0.0136468	19.9507	6.15e-06	0.0322503	0.0235935	0.171651
genus	Ruminiclostridium6	rs16934480	G	A	0.0688074	0.0154298	19.8862	8.12e-06	0.04009	0.0267362	0.133752
genus	Ruminiclostridium6	rs17590101	C	T	0.153389	0.0322525	22.6186	2.73e-06	-0.107729	0.0637332	0.0909704
genus	Ruminiclostridium6	rs17666271	A	G	0.157076	0.0322531	23.7179	1.55e-06	-0.107729	0.0637332	0.0909704
genus	Ruminiclostridium6	rs2548459	C	T	0.0554866	0.0122755	20.4315	6.4e-06	0.0446187	0.0227921	0.0502724
genus	Ruminiclostridium6	rs35362464	C	A	0.0720077	0.0165387	18.9564	8.99e-06	0.0537903	0.032498	0.0978859
genus	Ruminiclostridium6	rs56212330	A	G	0.0587451	0.0132078	19.7826	7.38e-06	-0.0198461	0.025204	0.431036
genus	Ruminiclostridium6	rs589368	G	A	-0.146727	0.0330138	19.7527	4.59e-06	0.132647	0.0622527	0.033107
genus	Ruminiclostridium6	rs61060922	T	G	0.15913	0.0322283	24.3796	1.09e-06	-0.107729	0.0637332	0.0909704
genus	Ruminiclostridium6	rs633372	A	G	0.0549218	0.0122737	20.0235	7.94e-06	0.0435299	0.0227837	0.0560596
genus	Ruminiclostridium6	rs648798	T	C	-0.140248	0.0327141	18.3791	8.33e-06	0.133296	0.0622585	0.032273
genus	Ruminiclostridium6	rs663262	T	C	-0.13498	0.0310715	18.872	3.39e-06	0.135522	0.062313	0.0296408
genus	Ruminiclostridium6	rs67479537	T	C	0.118994	0.026487	20.183	9.3e-06	-0.020149	0.0530111	0.703879
genus	Ruminiclostridium6	rs677700	A	G	-0.134104	0.0313593	18.2874	4.93e-06	0.135521	0.0623129	0.0296422
genus	Ruminiclostridium6	rs71414120	T	G	0.200894	0.0406434	24.4317	1.08e-06	-0.0131393	0.0507581	0.795742
genus	Ruminiclostridium6	rs72848191	T	C	-0.0960447	0.021632	19.713	4.67e-06	0.0514749	0.0376733	0.171829
genus	Ruminiclostridium6	rs72991535	T	G	0.135604	0.0295174	21.1051	4.95e-06	0.105052	0.0611257	0.0856821
genus	Ruminiclostridium6	rs73176030	T	C	0.058665	0.013208	19.7282	7.29e-06	-0.0199897	0.0252067	0.42776
genus	Ruminiclostridium6	rs74930322	T	C	0.112413	0.0245903	20.8978	8.34e-06	0.0252943	0.0519959	0.626637
genus	Ruminiclostridium6	rs77193512	A	G	0.0736533	0.0153163	23.1246	1.3e-06	0.0411248	0.0261586	0.115919
genus	Ruminiclostridium6	rs77898140	C	T	0.105563	0.02439	18.7328	9.17e-06	0.0263862	0.045695	0.563642
genus	Ruminiclostridium6	rs77968078	G	A	0.1192	0.0249703	22.7878	2.63e-06	0.00828809	0.047021	0.860087
genus	Ruminiclostridium6	rs78755044	A	G	0.133751	0.0298274	20.1076	9.08e-06	0.0451187	0.0503793	0.370477
genus	Ruminiclostridium6	rs792058	G	A	0.0554234	0.0125423	19.5268	8.58e-06	0.0258104	0.0228948	0.259595
genus	Ruminiclostridium6	rs7930449	A	C	0.0713812	0.0154624	21.3114	3.92e-06	0.0401967	0.0267412	0.132795
genus	Ruminiclostridium6	rs7930568	T	C	0.0712662	0.0155046	21.1274	4.9e-06	0.0401694	0.0267412	0.133058
genus	Ruminiclostridium6	rs79968172	G	A	0.11614	0.0243083	22.8271	1.66e-06	0.0226299	0.0476118	0.634572
genus	Ruminiclostridium6	rs848651	T	C	0.0580867	0.0131963	19.3753	8.67e-06	-0.0202626	0.0252102	0.421542
genus	Ruminiclostridium6	rs848653	T	C	0.0580854	0.0131965	19.3738	9.1e-06	-0.0202505	0.0252106	0.421829
genus	Ruminiclostridium6	rs9555756	A	C	-0.0804138	0.0176692	20.7123	7.1e-06	-0.00757618	0.0403208	0.850957
genus	Ruminiclostridium6	rs965686	C	T	0.0690512	0.0154528	19.9676	9.05e-06	0.0438384	0.0267299	0.100994
genus	Ruminiclostridium5	rs10827477	A	G	-0.0547387	0.0115163	22.5922	2.19e-06	-0.00518715	0.0235813	0.825895
genus	Ruminiclostridium5	rs113753996	T	C	0.0820689	0.0174463	22.1285	3.99e-06	-5.30802e-05	0.029137	0.998546
genus	Ruminiclostridium5	rs1223978	T	C	0.0484169	0.0108254	20.0034	8.16e-06	-0.0134423	0.0226026	0.55203
genus	Ruminiclostridium5	rs1492620	T	C	-0.0830505	0.0180073	21.271	3.53e-06	-0.033281	0.0338902	0.326089
genus	Ruminiclostridium5	rs2482038	C	A	0.0518991	0.0108777	22.7639	1.7e-06	-0.0529523	0.0228736	0.0206129
genus	Ruminiclostridium5	rs2482038	C	A	0.0518991	0.0108777	22.7639	1.7e-06	-0.0529523	0.0228736	0.0206129
genus	Ruminiclostridium5	rs2791343	T	C	0.051717	0.0113369	20.8104	5.54e-06	-0.0315483	0.0228691	0.167736
genus	Ruminiclostridium5	rs2833828	G	A	0.0489617	0.0108702	20.2879	6.82e-06	0.00548784	0.0228694	0.810358
genus	Ruminiclostridium5	rs4955951	A	G	-0.0713749	0.0165826	18.5261	9.96e-06	-0.0666041	0.034899	0.0563287
genus	Ruminiclostridium5	rs6121460	G	A	0.0932955	0.0199206	21.934	2.64e-06	-0.00107504	0.0416575	0.979412
genus	Ruminiclostridium5	rs79968837	A	G	-0.0950311	0.0193507	24.1177	1.15e-06	-0.0150264	0.0509233	0.767934
genus	Ruminiclostridium5	rs8053158	A	G	-0.0740543	0.0159151	21.6512	5.9e-06	0.0252155	0.0343145	0.46244
genus	Roseburia	rs12740451	T	C	0.0697527	0.0153607	20.6205	7.34e-06	0.0262172	0.0329327	0.425983
genus	Roseburia	rs147990086	A	G	-0.0578936	0.01324	19.1199	8.93e-06	-0.0155155	0.0295245	0.599226
genus	Roseburia	rs16910295	T	C	-0.0980434	0.020957	21.8867	2.91e-06	0.00924766	0.0498089	0.852709
genus	Roseburia	rs2160994	T	C	0.0550687	0.0112481	23.969	9.7e-07	0.0047046	0.0237242	0.842807
genus	Roseburia	rs2943022	T	C	0.0493786	0.0106763	21.3911	4.11e-06	-0.0297038	0.0227826	0.192304
genus	Roseburia	rs302266	T	C	-0.0777312	0.0172985	20.1917	8.13e-06	0.07401	0.0338022	0.0285601
genus	Roseburia	rs329182	T	C	0.0690327	0.0152884	20.3885	5.9e-06	0.00940301	0.0305714	0.758405
genus	Roseburia	rs55858165	A	C	0.179284	0.0404954	19.6008	9.99e-06	-0.077464	0.059032	0.18944
genus	Roseburia	rs57466170	C	T	0.0741405	0.0171601	18.6669	8.3e-06	-0.0291689	0.0426569	0.494099
genus	Roseburia	rs6445851	G	A	-0.0497336	0.0108158	21.1437	3.53e-06	-0.0212984	0.0232179	0.358972
genus	Roseburia	rs6930661	C	T	-0.0961587	0.0204975	22.0078	2.48e-06	0.0144515	0.0476291	0.761572
genus	Roseburia	rs75326254	C	T	-0.104628	0.0230897	20.5332	7.5e-06	0.02563	0.0468552	0.584377
genus	Roseburia	rs78753150	A	C	0.0968739	0.0214067	20.4793	9.98e-06	0.0240272	0.037637	0.52322
genus	Roseburia	rs9300744	C	T	-0.0588452	0.0126228	21.7326	4.75e-06	-0.0626796	0.0293922	0.032964
genus	Romboutsia	rs10279978	A	G	-0.0622202	0.0127675	23.7492	1.17e-06	0.0159686	0.0243113	0.511285
genus	Romboutsia	rs11221428	T	C	-0.0726779	0.0158263	21.0885	6.49e-06	-0.0131785	0.0267075	0.621703
genus	Romboutsia	rs16843578	C	T	-0.0875276	0.0196779	19.7849	5.08e-06	0.0107174	0.0503757	0.831522
genus	Romboutsia	rs28603357	T	C	-0.214911	0.0474739	20.4931	8.52e-06	-0.033147	0.0812432	0.683276
genus	Romboutsia	rs34302036	A	G	0.0550261	0.0120835	20.7374	5.88e-06	0.0182873	0.0227773	0.422047
genus	Romboutsia	rs61841503	G	A	0.092888	0.0171454	29.351	4e-08	0.0175817	0.0335747	0.600515
genus	Romboutsia	rs62504452	A	G	-0.0710048	0.0156654	20.5443	4.66e-06	-0.0181747	0.032308	0.573745
genus	Romboutsia	rs7109293	A	G	0.0919112	0.0205738	19.9575	6.98e-06	0.013809	0.0352103	0.69492
genus	Romboutsia	rs75200530	T	G	-0.190644	0.0421065	20.4998	5.07e-06	-0.149311	0.0657496	0.0231531
genus	Romboutsia	rs75987356	G	A	-0.129578	0.0280454	21.3472	6.71e-06	-0.043732	0.0420673	0.298539
genus	Romboutsia	rs77702691	A	G	-0.094406	0.0208544	20.4928	7.37e-06	-0.0688347	0.0395333	0.0816507
genus	Romboutsia	rs9389266	T	G	0.0722815	0.0162353	19.8213	9.38e-06	-0.013982	0.0295516	0.636114
genus	Romboutsia	rs9567264	C	T	0.0580018	0.0127495	20.6966	5.76e-06	-0.0155534	0.0238075	0.513566
genus	RikenellaceaeRC9gutgroup	rs12501673	A	G	0.116395	0.0262253	19.6983	6.29e-06	-0.00197526	0.0253875	0.937984
genus	RikenellaceaeRC9gutgroup	rs17032291	T	C	-0.169579	0.0368251	21.2057	6.61e-06	-0.0637114	0.0340426	0.0612731
genus	RikenellaceaeRC9gutgroup	rs17582787	A	G	-0.157739	0.0339924	21.5335	3.55e-06	-0.0021195	0.0300958	0.943855
genus	RikenellaceaeRC9gutgroup	rs2074881	T	C	-0.142236	0.032391	19.2828	9.45e-06	-0.00592839	0.0334752	0.859432
genus	RikenellaceaeRC9gutgroup	rs2900503	G	T	-0.172329	0.0326671	27.8289	1.55e-07	0.0443408	0.0305286	0.14638
genus	RikenellaceaeRC9gutgroup	rs2998141	T	C	-0.136346	0.0293073	21.644	4.42e-06	-0.0161322	0.0265114	0.542855
genus	RikenellaceaeRC9gutgroup	rs4270579	G	A	-0.118021	0.0271041	18.9605	5.46e-06	0.0198043	0.0241236	0.411675
genus	RikenellaceaeRC9gutgroup	rs4717843	G	T	-0.119376	0.0260548	20.9922	4.72e-06	0.0157367	0.0225161	0.48461
genus	RikenellaceaeRC9gutgroup	rs7712231	A	G	0.156284	0.0350462	19.8859	7.97e-06	-0.00759828	0.0331204	0.818547
genus	RikenellaceaeRC9gutgroup	rs80309088	G	A	0.17405	0.0383423	20.6059	4.56e-06	0.0503997	0.0343386	0.142179
genus	RikenellaceaeRC9gutgroup	rs9887954	G	A	-0.114849	0.0249013	21.2723	4.81e-06	-0.0248386	0.0229296	0.278694
genus	Prevotella9	rs111509883	T	C	0.171131	0.0347624	24.2346	1.24e-06	0.0358968	0.0363994	0.32404
genus	Prevotella9	rs11685699	C	T	-0.141357	0.0295665	22.858	2.03e-06	0.0560872	0.0421881	0.183697
genus	Prevotella9	rs117271932	A	G	0.208089	0.0440393	22.3263	2.82e-06	0.0278819	0.0488389	0.56807
genus	Prevotella9	rs12648235	T	C	0.0785902	0.0177676	19.5651	7.39e-06	-0.000909307	0.0266851	0.972817
genus	Prevotella9	rs1304512	G	A	0.0761593	0.0165885	21.0782	5.29e-06	-0.0514807	0.0253629	0.0423809
genus	Prevotella9	rs2104588	T	C	0.105558	0.023773	19.7159	8.13e-06	-0.0330257	0.048819	0.498728
genus	Prevotella9	rs2495052	A	G	0.0838978	0.0188523	19.8049	8.97e-06	-0.0231521	0.0318092	0.46671
genus	Prevotella9	rs2683313	A	G	-0.0724576	0.0151603	22.843	1.69e-06	-0.0262001	0.0241737	0.278442
genus	Prevotella9	rs4968431	G	T	0.0640113	0.0144162	19.7156	8.58e-06	-0.0227849	0.0234074	0.330351
genus	Prevotella9	rs7237249	C	T	-0.0823764	0.0182126	20.4579	8.93e-06	-0.00913937	0.0285434	0.748823
genus	Prevotella9	rs72815774	T	C	-0.176186	0.0393068	20.0913	8.78e-06	-0.0434336	0.0476686	0.362213
genus	Prevotella9	rs746764	T	C	-0.0915772	0.0193245	22.4573	2.04e-06	0.0190005	0.0275306	0.490095
genus	Prevotella9	rs7976209	T	C	-0.0870786	0.0197951	19.3513	7.28e-06	-0.0170334	0.0310462	0.583246
genus	Prevotella9	rs9428102	A	G	-0.0778844	0.0176068	19.5677	4.62e-06	0.0561463	0.0272572	0.0394112
genus	Prevotella9	rs9613013	G	A	0.0917591	0.0202697	20.493	6.1e-06	0.064024	0.0344457	0.063071
genus	Prevotella7	rs118038478	A	G	0.205676	0.0468917	19.2386	7.85e-06	-0.0290166	0.0438293	0.507949
genus	Prevotella7	rs12124567	A	G	-0.121281	0.0275017	19.4477	9.49e-06	0.0518187	0.0280385	0.0645848
genus	Prevotella7	rs12195431	T	C	0.196528	0.0442322	19.7411	8.73e-06	0.0574683	0.0378995	0.129436
genus	Prevotella7	rs2240542	C	T	0.12085	0.0261776	21.3124	4.84e-06	0.0578502	0.0255217	0.0234083
genus	Prevotella7	rs2918132	C	T	-0.114648	0.0254916	20.2275	6.42e-06	0.00402601	0.023193	0.86219
genus	Prevotella7	rs430270	A	C	0.139155	0.0297055	21.9444	2.87e-06	0.0202252	0.0287203	0.4813
genus	Prevotella7	rs57404562	C	A	0.155486	0.0316057	24.2022	6.22e-07	0.0144723	0.0333304	0.664139
genus	Prevotella7	rs79263163	A	C	-0.143982	0.031501	20.8914	7.51e-06	0.00632615	0.027955	0.82097
genus	Prevotella7	rs9426434	T	C	-0.123657	0.0278514	19.7126	9.72e-06	-0.00765846	0.0237128	0.74672
genus	Prevotella7	rs9608249	A	G	-0.158213	0.0336317	22.1304	2.07e-06	-0.00885209	0.0353117	0.802058
genus	Prevotella7	rs9959718	G	A	0.133012	0.0275361	23.3333	1.9e-06	0.0162175	0.0278981	0.56103
genus	Phascolarctobacterium	rs12618201	A	G	0.0641657	0.0138202	21.5565	3.38e-06	-0.0288957	0.0226283	0.201612
genus	Phascolarctobacterium	rs1264476	T	G	0.0767335	0.0166041	21.3569	4.3e-06	0.0306023	0.0286798	0.285957
genus	Phascolarctobacterium	rs28525131	G	A	-0.118657	0.0269048	19.4503	8.23e-06	0.0499134	0.0527286	0.343838
genus	Phascolarctobacterium	rs56069061	G	A	-0.111306	0.0230694	23.2789	1.87e-06	0.0222896	0.0446897	0.617947
genus	Phascolarctobacterium	rs56157888	A	C	0.0954864	0.0193976	24.2318	1.09e-06	-0.0505814	0.02735	0.0643991
genus	Phascolarctobacterium	rs74540770	G	A	-0.121014	0.0258621	21.8951	3.6e-06	0.0962016	0.0417938	0.0213457
genus	Phascolarctobacterium	rs75882962	T	C	0.0968661	0.0190575	25.8352	3.19e-07	0.00992027	0.0340371	0.770703
genus	Phascolarctobacterium	rs7982713	G	A	0.0726922	0.0163201	19.8395	9.72e-06	0.00704807	0.0250739	0.778641
genus	Peptococcus	rs10031059	T	C	-0.121167	0.0225844	28.7838	1.24e-07	-0.00838513	0.026461	0.75133
genus	Peptococcus	rs11001941	G	A	-0.195611	0.0392217	24.8734	1.33e-06	0.0129187	0.0400454	0.746997
genus	Peptococcus	rs12069354	C	T	0.16763	0.03795	19.5109	9.28e-06	-0.0186785	0.0459677	0.684493
genus	Peptococcus	rs2054133	G	A	0.0895433	0.0188332	22.6058	2.14e-06	-0.00820604	0.0235299	0.727277
genus	Peptococcus	rs36121075	A	G	-0.14067	0.030628	21.0944	6.99e-06	-0.0526337	0.0301915	0.0812756
genus	Peptococcus	rs413827	G	A	0.110229	0.0237523	21.5369	3.3e-06	-0.014471	0.0262166	0.580964
genus	Peptococcus	rs5770862	T	C	0.162018	0.0356813	20.6179	3.22e-06	0.041033	0.0388467	0.290841
genus	Peptococcus	rs62424012	G	A	0.137164	0.0292136	22.045	1.15e-06	-0.0109085	0.0469176	0.816147
genus	Peptococcus	rs7033353	T	G	0.090152	0.018995	22.5254	2.22e-06	0.0185139	0.022543	0.411491
genus	Peptococcus	rs72850165	T	C	-0.134304	0.0300423	19.9853	5.74e-06	0.0749126	0.041989	0.0744063
genus	Peptococcus	rs74592222	G	A	0.137957	0.0302965	20.7349	8.55e-06	-0.0129632	0.0350918	0.711825
genus	Peptococcus	rs77681628	C	T	0.200307	0.0387328	26.7446	2.69e-07	-0.0297818	0.041434	0.472278
genus	Parasutterella	rs10899911	A	G	-0.0717102	0.0148151	23.4288	1.15e-06	-0.0358332	0.0264939	0.176213
genus	Parasutterella	rs11715853	G	A	-0.0662952	0.0146114	20.5864	6.23e-06	0.00321292	0.0246941	0.89648
genus	Parasutterella	rs2090816	A	C	0.0840967	0.0177315	22.494	2.9e-06	0.0246107	0.0291671	0.39879
genus	Parasutterella	rs35055552	T	C	0.109554	0.0235433	21.6533	3.35e-06	0.027718	0.0327045	0.396701
genus	Parasutterella	rs55877868	A	C	-0.104458	0.0228089	20.9735	2.87e-06	-0.000184071	0.0375354	0.996087
genus	Parasutterella	rs62273907	A	G	0.229468	0.0502262	20.873	5.88e-06	0.00503648	0.0448525	0.910594
genus	Parasutterella	rs6809952	G	A	-0.0684957	0.0150892	20.6062	8.13e-06	-0.00301711	0.0254363	0.905581
genus	Parasutterella	rs6828768	C	T	0.0636852	0.0132645	23.0512	1.78e-06	0.016441	0.0224868	0.464696
genus	Parasutterella	rs7303158	C	T	0.0646859	0.0134256	23.2141	1.33e-06	0.0117596	0.0226	0.602827
genus	Parasutterella	rs7311004	T	C	-0.0617522	0.0136438	20.4848	5.92e-06	-0.0251588	0.0226819	0.267343
genus	Parasutterella	rs7572229	G	A	0.066273	0.0132736	24.9285	6.32e-07	0.0399211	0.0225876	0.0771632
genus	Parasutterella	rs78383039	T	C	-0.146315	0.0297119	24.2501	1.57e-06	-0.0961488	0.0575064	0.0945301
genus	Parasutterella	rs8039785	T	G	0.0618345	0.0133	21.6151	3.62e-06	0.018054	0.0224896	0.422106
genus	Parasutterella	rs823424	G	A	-0.0713448	0.0156958	20.6613	4.95e-06	-0.0299238	0.0258501	0.24703
genus	Paraprevotella	rs10842464	T	C	-0.0758215	0.0172568	19.3048	6.6e-06	0.0119824	0.0245335	0.625261
genus	Paraprevotella	rs140997932	T	C	-0.162376	0.0354178	21.0183	2.11e-06	0.116427	0.049037	0.0175841
genus	Paraprevotella	rs145020347	A	G	-0.12465	0.0262323	22.5793	4.03e-06	0.0326418	0.0317235	0.303504
genus	Paraprevotella	rs17109926	A	G	-0.0988335	0.0216172	20.9031	6.75e-06	-0.0315171	0.0252621	0.212176
genus	Paraprevotella	rs17785622	A	G	0.248065	0.0524304	22.3855	1.93e-06	0.037652	0.0586165	0.520649
genus	Paraprevotella	rs2081023	A	G	-0.122561	0.0236507	26.8543	2.64e-07	-0.0135018	0.0323974	0.676859
genus	Paraprevotella	rs3008582	T	C	0.10572	0.0227246	21.6433	4.36e-06	-0.0152545	0.0287657	0.595902
genus	Paraprevotella	rs3801748	G	A	0.0779721	0.0171691	20.6244	5.2e-06	0.0301786	0.0233645	0.196481
genus	Paraprevotella	rs4756632	G	T	-0.138905	0.0289897	22.9589	3.82e-06	0.0789465	0.0334733	0.0183497
genus	Paraprevotella	rs4767113	C	T	0.0882466	0.018382	23.0469	2.14e-06	0.0296509	0.0240178	0.217003
genus	Paraprevotella	rs7240324	T	G	-0.10229	0.0226948	20.315	5.96e-06	-0.00856994	0.0260352	0.742029
genus	Paraprevotella	rs9602779	A	C	-0.106692	0.0220264	23.4627	6.93e-07	0.0135718	0.0262386	0.604986
genus	Paraprevotella	rs9900242	A	G	-0.0852967	0.0175212	23.6994	1.14e-06	-0.0178323	0.02365	0.450845
genus	Parabacteroides	rs115602804	G	A	0.10308	0.0222736	21.4176	1.93e-06	0.0315696	0.0367176	0.389902
genus	Parabacteroides	rs4236095	G	A	0.0761961	0.0157042	23.5416	1.93e-06	0.00169349	0.037068	0.963561
genus	Parabacteroides	rs60884758	C	T	-0.0702667	0.0142249	24.4006	5.71e-07	-0.00579672	0.029631	0.844899
genus	Parabacteroides	rs6657302	T	C	-0.10452	0.0225521	21.4794	9.76e-06	-0.00618931	0.0464587	0.894018
genus	Parabacteroides	rs7298818	C	T	0.0888832	0.0200902	19.5736	8.54e-06	0.0219035	0.0374061	0.558172
genus	Oxalobacter	rs10464997	G	A	0.137691	0.0294804	21.8145	3.3e-06	0.0330275	0.0290238	0.255144
genus	Oxalobacter	rs11108500	A	G	-0.199099	0.0427327	21.7079	3.74e-06	-0.0547483	0.0403373	0.174698
genus	Oxalobacter	rs111966731	T	C	0.213114	0.047162	20.4193	7.3e-06	-0.0205211	0.0399671	0.607637
genus	Oxalobacter	rs12002250	A	C	0.217122	0.0466317	21.6793	1.42e-06	-0.0249453	0.0565591	0.659177
genus	Oxalobacter	rs1569853	T	C	-0.138078	0.0296981	21.6166	3.65e-06	0.0168446	0.0346101	0.626472
genus	Oxalobacter	rs36057338	G	T	0.207847	0.0421439	24.323	8.8e-07	-0.0469864	0.062579	0.452753
genus	Oxalobacter	rs3862635	C	T	-0.172142	0.0394026	19.0864	9.19e-06	0.0301923	0.0393219	0.442591
genus	Oxalobacter	rs4428215	G	A	0.130293	0.0242237	28.9307	7.51e-08	0.0333865	0.0258158	0.195921
genus	Oxalobacter	rs6000536	C	T	-0.130992	0.0253804	26.6374	2.06e-07	-0.0451679	0.030171	0.134376
genus	Oxalobacter	rs6993398	G	A	0.127217	0.0278855	20.813	7.13e-06	0.00480832	0.0289491	0.868081
genus	Oxalobacter	rs736744	C	T	0.117882	0.0211262	31.1352	2.57e-08	0.0233895	0.0227562	0.30403
genus	Oscillospira	rs12206468	G	A	-0.133016	0.0269733	24.3185	1.04e-06	0.0195337	0.0419677	0.641613
genus	Oscillospira	rs12925026	T	C	0.13559	0.030678	19.5345	9.31e-06	-0.067703	0.0484297	0.162124
genus	Oscillospira	rs1954532	T	C	-0.0826246	0.0175252	22.2277	2.27e-06	-0.00496906	0.028121	0.859742
genus	Oscillospira	rs28889936	A	C	0.114051	0.0252838	20.3475	3.37e-06	-0.023557	0.0381006	0.536388
genus	Oscillospira	rs62422654	C	T	0.0898456	0.0198088	20.572	6.47e-06	-0.0191917	0.0277186	0.4887
genus	Oscillospira	rs72866977	A	C	-0.130569	0.0281674	21.4875	5.63e-06	0.0284244	0.0420134	0.498688
genus	Oscillospira	rs751183	T	C	-0.0774322	0.0172216	20.2162	6.85e-06	-0.0275544	0.0291392	0.344348
genus	Oscillospira	rs8076323	A	G	0.0715392	0.0156539	20.8855	5.61e-06	0.031737	0.0239361	0.184871
genus	Oscillibacter	rs11627628	T	C	0.143961	0.0290223	24.605	1.01e-06	-0.00397515	0.0426233	0.925695
genus	Oscillibacter	rs11990279	T	C	-0.0824934	0.0180457	20.8972	4.94e-06	0.0484913	0.0279622	0.0828877
genus	Oscillibacter	rs12649930	T	G	0.121589	0.0259612	21.935	4.09e-06	0.0813427	0.0372287	0.0288928
genus	Oscillibacter	rs133832	A	C	-0.0795527	0.0162411	23.9928	1.15e-06	0.0490827	0.0250199	0.049792
genus	Oscillibacter	rs16866406	A	G	0.0988765	0.0208795	22.4256	3.08e-06	-0.01124	0.0313022	0.719533
genus	Oscillibacter	rs16934185	A	G	-0.129568	0.028157	21.1748	4.38e-06	0.00201831	0.0371042	0.95662
genus	Oscillibacter	rs234108	A	G	0.0749553	0.0152632	24.1164	9.16e-07	0.0010536	0.0229174	0.963331
genus	Oscillibacter	rs36095275	C	T	-0.0752368	0.0156861	23.0054	1.4e-06	-0.0228554	0.0229083	0.318431
genus	Oscillibacter	rs4506202	A	G	-0.0711323	0.0152261	21.8251	3.21e-06	-0.0103297	0.022557	0.646998
genus	Oscillibacter	rs61883564	A	G	-0.101351	0.0221016	21.0287	3.39e-06	0.0147173	0.0327215	0.652872
genus	Oscillibacter	rs75453768	G	T	0.12212	0.0268629	20.6665	5.35e-06	0.0356826	0.038201	0.350264
genus	Oscillibacter	rs761240	T	G	-0.17664	0.0388812	20.6394	2.04e-06	0.0482785	0.0529191	0.361606
genus	Oscillibacter	rs9393920	A	G	-0.0744662	0.0151081	24.294	9.92e-07	0.0768101	0.0228977	0.000795133
genus	Olsenella	rs1035588	A	G	-0.108148	0.0236848	20.8497	4.86e-06	-0.0274103	0.0233086	0.239605
genus	Olsenella	rs17148768	G	A	0.140434	0.0295602	22.57	2.2e-06	-0.00782186	0.0302019	0.795647
genus	Olsenella	rs2759329	G	A	-0.111131	0.0237218	21.9471	3.43e-06	-0.00227444	0.0232658	0.922124
genus	Olsenella	rs35225860	A	G	-0.223604	0.0482391	21.4862	3.87e-06	-0.031366	0.0569083	0.581519
genus	Olsenella	rs61090148	A	G	-0.104783	0.0231343	20.5148	6.44e-06	0.0140614	0.0226974	0.535577
genus	Olsenella	rs62112538	C	T	-0.19943	0.0407033	24.0062	1.19e-06	-0.048324	0.0363856	0.184142
genus	Olsenella	rs72691585	C	A	-0.249079	0.0520814	22.8722	2.95e-06	-0.0452698	0.0331474	0.17203
genus	Olsenella	rs7540303	C	T	0.108044	0.023638	20.892	5.32e-06	0.0100962	0.0232768	0.664472
genus	Olsenella	rs8066522	G	A	-0.106529	0.0240379	19.64	9.7e-06	0.00582848	0.0239507	0.807731
genus	Olsenella	rs9460691	C	A	0.119966	0.0268645	19.9415	7.28e-06	-0.0439567	0.0286914	0.12551
genus	Odoribacter	rs10093869	A	G	-0.0577795	0.0125389	21.2337	3.67e-06	-0.000917355	0.0227683	0.967861
genus	Odoribacter	rs10423795	C	T	0.0550695	0.0121164	20.6573	6.58e-06	-0.00541648	0.0232019	0.815412
genus	Odoribacter	rs28417404	A	G	-0.0726896	0.0161372	20.2903	3.68e-06	-0.0556925	0.0380352	0.143129
genus	Odoribacter	rs4793970	A	G	-0.0576329	0.0129154	19.9125	6.03e-06	-0.0243713	0.0234492	0.298654
genus	Odoribacter	rs6856150	G	A	0.0881922	0.0194146	20.6349	6.06e-06	0.00488698	0.0339945	0.885692
genus	Odoribacter	rs74553962	T	G	0.121449	0.0264106	21.1461	9.49e-06	0.0144696	0.0426176	0.734216
genus	Odoribacter	rs77779484	G	A	-0.133489	0.0268526	24.7127	6.56e-07	0.0644321	0.0475307	0.17523
genus	Methanobrevibacter	rs10202904	T	G	-0.112811	0.0239106	22.2598	3.09e-06	0.0093506	0.0230178	0.68457
genus	Methanobrevibacter	rs1334944	T	C	0.115197	0.0255492	20.3293	7.61e-06	-0.0180528	0.0250509	0.471127
genus	Methanobrevibacter	rs4802933	A	G	-0.135628	0.0308139	19.3735	9.74e-06	-1.15671e-05	0.0267183	0.999655
genus	Methanobrevibacter	rs6776814	T	C	-0.188956	0.0419905	20.2498	8.05e-06	0.00061623	0.0797107	0.993832
genus	Methanobrevibacter	rs76029318	T	C	0.222849	0.0454319	24.0602	1.08e-06	0.0693311	0.046168	0.133171
genus	Methanobrevibacter	rs894996	C	A	0.214213	0.0456045	22.0635	3.82e-06	0.0662677	0.0436172	0.128686
genus	Marvinbryantia	rs11620597	T	C	0.119479	0.0271688	19.3395	7.8e-06	0.0674959	0.071141	0.342742
genus	Marvinbryantia	rs1187983	C	T	-0.0935456	0.0193174	23.4502	2.02e-06	-0.068119	0.0367631	0.063894
genus	Marvinbryantia	rs146541147	G	A	0.118845	0.0268423	19.6031	6.86e-06	0.0796352	0.0627479	0.204395
genus	Marvinbryantia	rs2724813	A	G	-0.0840769	0.0167551	25.1803	6.28e-07	-0.0259751	0.0264398	0.32589
genus	Marvinbryantia	rs2842896	C	T	-0.0649396	0.0131146	24.5192	7.25e-07	0.00165562	0.0228752	0.942303
genus	Marvinbryantia	rs2863363	A	G	0.0634861	0.0136323	21.688	3.11e-06	-0.00562364	0.0261295	0.829594
genus	Marvinbryantia	rs3125832	A	C	0.0679323	0.015012	20.4774	5.03e-06	-0.0476175	0.0269065	0.0767697
genus	Marvinbryantia	rs61884471	G	A	0.124426	0.0248431	25.0849	1.01e-06	0.0144749	0.0358889	0.686709
genus	Marvinbryantia	rs72948274	A	C	-0.126354	0.0272212	21.5459	3.26e-06	-0.0742825	0.0460677	0.106861
genus	Marvinbryantia	rs8006832	G	T	-0.0952415	0.0216699	19.317	6.58e-06	-0.0342431	0.0386852	0.376063
genus	Lactococcus	rs10417872	T	G	0.118306	0.024522	23.2756	1.29e-06	-0.0197743	0.0248826	0.426786
genus	Lactococcus	rs123059	T	C	-0.13671	0.0274694	24.7686	1.27e-06	0.040919	0.0271879	0.132313
genus	Lactococcus	rs12621813	G	A	0.108423	0.0239978	20.4125	6.61e-06	0.0106235	0.0254873	0.676813
genus	Lactococcus	rs17168302	G	A	0.191857	0.0424761	20.4016	6.29e-06	-0.0222056	0.0367138	0.545292
genus	Lactococcus	rs2293361	C	T	-0.199221	0.0430969	21.3687	1.4e-06	0.0842816	0.0499848	0.0917677
genus	Lactococcus	rs4766997	C	T	0.114599	0.023839	23.1093	2.06e-06	-0.00308631	0.0227363	0.892024
genus	Lactococcus	rs55910161	C	T	0.146426	0.0307367	22.6946	2.36e-06	-0.0496421	0.0359787	0.167659
genus	Lactococcus	rs6674304	C	T	0.200758	0.0442121	20.6187	6.18e-06	-0.00936952	0.0585397	0.872838
genus	Lactobacillus	rs12693845	C	T	-0.0805447	0.0177429	20.6075	8.96e-06	0.0216416	0.023155	0.349974
genus	Lactobacillus	rs1530559	G	A	0.0804001	0.0178207	20.3545	4.93e-06	-0.0234029	0.0227403	0.303416
genus	Lactobacillus	rs16861661	G	A	-0.183147	0.038148	23.0492	1.28e-06	0.0297064	0.0458114	0.516695
genus	Lactobacillus	rs62314653	C	A	0.187692	0.0394585	22.6262	2.24e-06	0.0176399	0.0474197	0.709896
genus	Lactobacillus	rs7399658	G	A	-0.107134	0.0221883	23.3134	3.12e-06	0.00641682	0.0294232	0.827361
genus	Lactobacillus	rs768253	T	G	-0.079195	0.0171791	21.2518	4.25e-06	0.0161692	0.0225902	0.474138
genus	Lactobacillus	rs77478751	A	G	-0.219886	0.0475759	21.3609	7.33e-06	0.0241914	0.0350032	0.48949
genus	Lactobacillus	rs921925	A	C	0.0985077	0.0203229	23.4947	9.72e-07	-0.0349546	0.0273093	0.200561
genus	LachnospiraceaeUCG010	rs10414815	T	C	0.10453	0.0230253	20.6096	4.24e-06	0.0515141	0.0538322	0.338598
genus	LachnospiraceaeUCG010	rs11192447	A	G	0.126592	0.024345	27.0392	4.69e-07	0.0378481	0.0515297	0.462649
genus	LachnospiraceaeUCG010	rs12346653	C	T	0.0657686	0.0139569	22.2053	2.7e-06	0.00115539	0.0276236	0.966637
genus	LachnospiraceaeUCG010	rs17730011	G	A	-0.0702357	0.015706	19.9979	7.85e-06	0.00593286	0.0275151	0.829282
genus	LachnospiraceaeUCG010	rs2833528	C	T	-0.0562148	0.0127763	19.3594	9.92e-06	0.0424894	0.0232887	0.0680816
genus	LachnospiraceaeUCG010	rs336138	G	T	0.0779543	0.0171865	20.5733	7.48e-06	0.0306404	0.0351709	0.383652
genus	LachnospiraceaeUCG010	rs4576377	A	C	-0.0572001	0.0127043	20.2718	7.63e-06	-0.0265806	0.0233781	0.255543
genus	LachnospiraceaeUCG010	rs72894957	G	A	0.222263	0.0486425	20.8786	5.68e-06	-0.112549	0.0752567	0.134776
genus	LachnospiraceaeUCG010	rs74315802	G	T	0.0867262	0.0183477	22.3428	3.19e-06	-0.000117819	0.0291779	0.996778
genus	LachnospiraceaeUCG010	rs9981767	A	C	0.0655062	0.0131994	24.6295	9.96e-07	-0.00318758	0.025776	0.901581
genus	LachnospiraceaeUCG008	rs10741777	T	C	-0.0973842	0.0194791	24.9941	7.69e-07	-0.022308	0.0243618	0.359826
genus	LachnospiraceaeUCG008	rs10793103	C	T	0.0974344	0.0181279	28.8887	9.35e-08	-0.00234116	0.0226298	0.917602
genus	LachnospiraceaeUCG008	rs10801803	G	A	-0.117029	0.0243085	23.1778	1.4e-06	-0.0473075	0.0321592	0.14128
genus	LachnospiraceaeUCG008	rs13024781	T	C	-0.0798769	0.0168846	22.3801	2.29e-06	-0.0254951	0.0225254	0.257703
genus	LachnospiraceaeUCG008	rs57091572	A	G	-0.110443	0.0235801	21.9372	2.86e-06	0.0374169	0.0332273	0.260127
genus	LachnospiraceaeUCG008	rs61944774	A	G	0.179838	0.0393797	20.8554	6.34e-06	0.0243784	0.0506473	0.630276
genus	LachnospiraceaeUCG008	rs62277846	C	T	0.102292	0.0212319	23.2118	1.59e-06	0.00825044	0.0284918	0.772143
genus	LachnospiraceaeUCG008	rs67078837	T	C	-0.0845848	0.0170693	24.5559	7.68e-07	-0.0219214	0.0228353	0.337064
genus	LachnospiraceaeUCG008	rs75356640	G	A	0.136523	0.0303128	20.2844	9.83e-06	-0.0697208	0.0344971	0.0432733
genus	LachnospiraceaeUCG008	rs955844	A	C	0.112064	0.0228369	24.0801	1.81e-06	-0.0366182	0.0323494	0.257652
genus	LachnospiraceaeUCG004	rs11128180	A	G	0.0648288	0.0140126	21.4041	4.52e-06	-0.053831	0.0266727	0.0435702
genus	LachnospiraceaeUCG004	rs12072562	T	C	0.133104	0.0303566	19.2254	7.07e-06	-0.00565092	0.0574695	0.921671
genus	LachnospiraceaeUCG004	rs12673420	G	A	0.0554351	0.0118375	21.9305	2.98e-06	-0.00290522	0.0224227	0.89691
genus	LachnospiraceaeUCG004	rs12747809	G	A	-0.062197	0.0125685	24.4892	8.65e-07	0.00537931	0.0249289	0.829155
genus	LachnospiraceaeUCG004	rs12894272	A	G	0.0579792	0.0125229	21.4356	4.34e-06	-0.0358258	0.0237214	0.130973
genus	LachnospiraceaeUCG004	rs233486	A	G	-0.0799088	0.017766	20.2307	6.28e-06	-0.0338103	0.0322553	0.294541
genus	LachnospiraceaeUCG004	rs2444793	C	T	-0.0542433	0.0118188	21.0644	4.77e-06	-0.0206938	0.0230246	0.368775
genus	LachnospiraceaeUCG004	rs2726805	A	G	0.0548397	0.0120844	20.5938	6.3e-06	-0.0142466	0.022738	0.53095
genus	LachnospiraceaeUCG004	rs2882478	G	A	-0.0577091	0.0118338	23.7814	1.21e-06	-0.0317422	0.0225923	0.160021
genus	LachnospiraceaeUCG004	rs35182105	A	G	-0.109724	0.024221	20.5221	4.87e-06	-0.0570496	0.0498688	0.252626
genus	LachnospiraceaeUCG004	rs6656451	C	T	-0.05436	0.011947	20.7034	5.57e-06	-0.060157	0.0224486	0.00736733
genus	LachnospiraceaeUCG004	rs7629954	A	G	0.108441	0.023825	20.7167	5.77e-06	0.0234177	0.0540738	0.664964
genus	LachnospiraceaeUCG001	rs12131224	C	T	0.117095	0.02591	20.4243	7.4e-06	0.0505315	0.036181	0.162525
genus	LachnospiraceaeUCG001	rs2050911	G	A	0.0751466	0.0153934	23.8313	1.11e-06	-0.0475853	0.0238158	0.0457099
genus	LachnospiraceaeUCG001	rs2371284	T	C	-0.0761893	0.0170127	20.0559	7.56e-06	0.00526331	0.0267871	0.844229
genus	LachnospiraceaeUCG001	rs437876	T	C	0.0784637	0.0144768	29.3761	7.17e-08	0.00713629	0.0236946	0.763278
genus	LachnospiraceaeUCG001	rs4981345	T	C	-0.0681973	0.0149831	20.7171	6.09e-06	0.0060673	0.0239512	0.800022
genus	LachnospiraceaeUCG001	rs573933	T	C	-0.107898	0.0232346	21.5655	3.11e-06	-0.0166605	0.0363935	0.647104
genus	LachnospiraceaeUCG001	rs62496417	T	G	-0.0748504	0.0165681	20.4101	5.88e-06	-0.0507186	0.0271925	0.0621584
genus	LachnospiraceaeUCG001	rs7341608	T	C	-0.0784757	0.0177648	19.5142	9.48e-06	-0.0256179	0.0329348	0.436667
genus	LachnospiraceaeUCG001	rs74034332	G	A	0.168045	0.0382637	19.2877	3.33e-06	0.0346794	0.0469905	0.460509
genus	LachnospiraceaeUCG001	rs78848836	A	G	-0.118868	0.0259753	20.9415	3.38e-06	-0.01898	0.0368587	0.606595
genus	LachnospiraceaeUCG001	rs8104225	A	G	0.0892098	0.0197665	20.3688	8.04e-06	-0.0284246	0.0273815	0.299226
genus	LachnospiraceaeUCG001	rs9403580	C	T	0.107801	0.0229777	22.0104	3.47e-06	0.0238637	0.0332619	0.473098
genus	LachnospiraceaeUCG001	rs985416	C	T	0.0970258	0.0181807	28.4809	1.46e-07	0.0261108	0.0291691	0.370704
genus	LachnospiraceaeNK4A136group	rs10952110	G	T	0.0487709	0.0109614	19.7964	9.08e-06	-0.00234339	0.0226884	0.917736
genus	LachnospiraceaeNK4A136group	rs11263806	A	G	-0.0524615	0.0116758	20.1887	5.07e-06	0.0304024	0.0237269	0.200072
genus	LachnospiraceaeNK4A136group	rs12611395	A	G	-0.0902532	0.0199652	20.4351	5.83e-06	0.00798464	0.0368395	0.82841
genus	LachnospiraceaeNK4A136group	rs160061	A	G	0.0513831	0.0108094	22.5963	2.12e-06	0.0297589	0.022493	0.185825
genus	LachnospiraceaeNK4A136group	rs28540839	A	C	0.0508285	0.0110591	21.1239	9.34e-06	-0.0329865	0.0224994	0.14262
genus	LachnospiraceaeNK4A136group	rs2880566	T	C	0.0599578	0.0134693	19.8155	5.61e-06	-0.0549198	0.0317888	0.0840524
genus	LachnospiraceaeNK4A136group	rs4955932	T	C	-0.0492283	0.0109388	20.2531	7.05e-06	0.0142055	0.023202	0.540371
genus	LachnospiraceaeNK4A136group	rs59805249	T	C	0.0936162	0.0207982	20.2605	9.45e-06	0.0238825	0.0390567	0.54088
genus	LachnospiraceaeNK4A136group	rs68104925	T	C	-0.0549104	0.0115385	22.647	2.37e-06	-0.033348	0.0244165	0.172002
genus	LachnospiraceaeNK4A136group	rs7073658	T	G	-0.0499621	0.0109693	20.7456	5.27e-06	-0.0193407	0.022495	0.389911
genus	LachnospiraceaeNK4A136group	rs73044693	A	G	-0.10758	0.0229884	21.9	3.57e-06	0.025013	0.0437297	0.567329
genus	LachnospiraceaeNK4A136group	rs7616165	G	T	-0.230542	0.0483465	22.739	2.77e-06	0.00189206	0.0698403	0.978387
genus	LachnospiraceaeNK4A136group	rs76193507	A	G	-0.22973	0.0499776	21.1293	2.93e-06	0.0864326	0.0401303	0.0312558
genus	LachnospiraceaeNK4A136group	rs7832116	A	G	-0.0714756	0.0151703	22.1987	3.57e-06	0.0504651	0.0337036	0.13431
genus	LachnospiraceaeNK4A136group	rs954878	A	G	-0.0520656	0.0109082	22.7821	1.78e-06	-0.0155214	0.0232752	0.504859
genus	LachnospiraceaeND3007group	rs2861203	G	A	0.0572304	0.0127279	20.2181	7.37e-06	0.0084323	0.0246073	0.731843
genus	LachnospiraceaeND3007group	rs72776675	T	C	-0.0647067	0.014797	19.1228	8.72e-06	-0.0227784	0.030084	0.448953
genus	LachnospiraceaeND3007group	rs9932954	A	G	-0.0561864	0.0115984	23.4674	1.25e-06	-0.0491943	0.023773	0.0385141
genus	LachnospiraceaeNC2004group	rs117467633	T	C	-0.169687	0.0383169	19.6119	9.13e-06	0.12147	0.0576709	0.0351811
genus	LachnospiraceaeNC2004group	rs12127733	G	A	0.115182	0.0246006	21.9217	3.11e-06	-0.0251814	0.029176	0.388091
genus	LachnospiraceaeNC2004group	rs12208226	C	A	-0.154739	0.0340372	20.6677	9.75e-06	-0.0755365	0.036833	0.0402884
genus	LachnospiraceaeNC2004group	rs12863463	G	A	-0.156365	0.0345372	20.4977	6.04e-06	-0.0455446	0.0420277	0.278507
genus	LachnospiraceaeNC2004group	rs17067076	G	A	-0.154631	0.0352194	19.2767	5.61e-06	0.0427996	0.0350974	0.222673
genus	LachnospiraceaeNC2004group	rs1928659	T	C	0.102522	0.0226445	20.4978	6.17e-06	0.01853	0.0280037	0.508165
genus	LachnospiraceaeNC2004group	rs1929743	T	C	0.0837206	0.0190318	19.351	9.06e-06	-0.0243163	0.0237414	0.305734
genus	LachnospiraceaeNC2004group	rs3756315	A	G	-0.0883469	0.0188397	21.9905	3.33e-06	-0.0105669	0.0245341	0.666685
genus	LachnospiraceaeNC2004group	rs6116753	G	A	0.0994748	0.0209139	22.6233	2.92e-06	-0.0176719	0.0292399	0.545593
genus	LachnospiraceaeFCS020group	rs10093861	G	A	-0.0568869	0.0121152	22.0477	3.06e-06	0.0214083	0.0228805	0.34945
genus	LachnospiraceaeFCS020group	rs1254846	G	A	0.105963	0.0232501	20.7709	5.6e-06	-0.0132436	0.0321323	0.680224
genus	LachnospiraceaeFCS020group	rs1363769	T	C	-0.200628	0.0449372	19.933	1.58e-06	-0.00194615	0.0627247	0.975248
genus	LachnospiraceaeFCS020group	rs2322265	C	T	-0.0666305	0.0141577	22.1495	5.21e-06	-0.0437565	0.0256441	0.0879529
genus	LachnospiraceaeFCS020group	rs2862811	T	C	0.0564927	0.0121736	21.5351	3.92e-06	-0.00266837	0.0245159	0.913328
genus	LachnospiraceaeFCS020group	rs35035870	T	C	-0.190615	0.0414403	21.1578	2.62e-06	0.00979998	0.0574733	0.864606
genus	LachnospiraceaeFCS020group	rs3999074	G	T	-0.0550587	0.0121847	20.4185	6.55e-06	-0.022854	0.0225535	0.310904
genus	LachnospiraceaeFCS020group	rs4452603	T	G	0.0604208	0.0135965	19.748	8.98e-06	-0.0285377	0.0254239	0.26166
genus	LachnospiraceaeFCS020group	rs7249113	G	A	0.0679483	0.0133496	25.9073	3.72e-07	-0.030196	0.0247156	0.221808
genus	LachnospiraceaeFCS020group	rs72793667	A	G	-0.116881	0.0246589	22.4667	1.63e-06	0.0074607	0.0575136	0.896788
genus	LachnospiraceaeFCS020group	rs9308097	A	G	0.055381	0.0123659	20.0571	7.47e-06	0.0195653	0.0224827	0.384171
genus	LachnospiraceaeFCS020group	rs9788306	C	T	-0.062804	0.0130744	23.0743	1.39e-06	0.00800062	0.0248706	0.747687
genus	Lachnospira	rs13157098	A	G	-0.0768058	0.0155312	24.4556	5.99e-07	0.0239484	0.0305281	0.432765
genus	Lachnospira	rs159484	G	A	0.0794668	0.0176999	20.1573	6.68e-06	0.0136665	0.0431863	0.751658
genus	Lachnospira	rs2520509	A	G	0.0519063	0.011578	20.099	7.42e-06	-0.0487689	0.024674	0.048095
genus	Lachnospira	rs4686798	T	C	0.0531826	0.0113747	21.8603	2.74e-06	-0.0362404	0.0234082	0.121575
genus	Lachnospira	rs4923324	G	A	-0.0617321	0.0133387	21.4189	2.44e-06	-0.00153817	0.0305763	0.959879
genus	Lachnospira	rs56791201	T	C	0.051823	0.0110697	21.9167	2.93e-06	0.02222	0.0233714	0.341739
genus	Lachnoclostridium	rs1031599	G	T	-0.078627	0.0175644	20.039	6.31e-06	-0.0163504	0.0456556	0.72025
genus	Lachnoclostridium	rs12566975	T	C	-0.0468097	0.0105787	19.5798	9.57e-06	-0.0144512	0.0225313	0.521274
genus	Lachnoclostridium	rs1528479	G	A	-0.0497798	0.0111919	19.7832	9.64e-06	-0.0298824	0.0232651	0.198992
genus	Lachnoclostridium	rs1997204	T	C	-0.108075	0.0242022	19.9406	5.97e-06	-0.00110308	0.0544113	0.983826
genus	Lachnoclostridium	rs2385421	A	G	0.0746186	0.0180734	17.0457	7.14e-06	0.0106172	0.0347744	0.760125
genus	Lachnoclostridium	rs3821998	C	A	-0.0864066	0.0192519	20.1439	6.72e-06	-0.0668574	0.0367729	0.0690462
genus	Lachnoclostridium	rs4738679	G	A	-0.0520267	0.011404	20.813	4.42e-06	-0.0346409	0.0231067	0.133828
genus	Lachnoclostridium	rs6112314	A	C	-0.0561715	0.0108174	26.964	2.43e-07	-0.0375389	0.0237689	0.11426
genus	Lachnoclostridium	rs615997	T	C	0.0511752	0.0106491	23.0939	2.03e-06	-0.0274758	0.022426	0.220509
genus	Lachnoclostridium	rs62285313	A	G	0.0864203	0.0181565	22.6551	1.58e-06	0.0623725	0.0380974	0.101591
genus	Lachnoclostridium	rs72829893	G	T	0.117472	0.0268103	19.1985	5.58e-06	0.0154329	0.0369988	0.676592
genus	Lachnoclostridium	rs78068103	A	G	0.0886199	0.0194248	20.8137	3.67e-06	0.0325899	0.0352178	0.354768
genus	Lachnoclostridium	rs789029	C	T	-0.0641289	0.0137974	21.6029	3.75e-06	-0.0474783	0.0323662	0.1424
genus	Intestinimonas	rs10262702	T	C	0.0918017	0.0194885	22.1894	2.06e-06	-0.076497	0.0342609	0.0255635
genus	Intestinimonas	rs11258178	A	G	0.0660742	0.0134139	24.2636	6.98e-07	-0.00662607	0.0225559	0.768939
genus	Intestinimonas	rs12226153	A	G	-0.151142	0.0306922	24.2502	5.12e-07	0.124908	0.0933638	0.180941
genus	Intestinimonas	rs17067892	C	T	0.107194	0.0250013	18.3828	6.38e-06	-0.0027111	0.0399275	0.945865
genus	Intestinimonas	rs1859797	G	A	0.060368	0.0131793	20.9812	4.12e-06	-0.00665806	0.022598	0.768277
genus	Intestinimonas	rs2276760	A	G	-0.0685233	0.0152546	20.178	7.84e-06	0.0213276	0.0262392	0.416325
genus	Intestinimonas	rs2731794	C	T	0.120632	0.0257529	21.9418	1.92e-06	0.0804993	0.061218	0.188523
genus	Intestinimonas	rs2930225	G	T	0.0729524	0.0152948	22.7504	1.35e-06	0.0288672	0.0266504	0.278728
genus	Intestinimonas	rs4113676	A	C	-0.218507	0.0490152	19.8733	7.42e-06	-0.0343468	0.0985019	0.727321
genus	Intestinimonas	rs4784055	T	C	-0.175324	0.038599	20.6315	8.72e-07	-0.0274633	0.0516462	0.594893
genus	Intestinimonas	rs62240188	G	A	0.130074	0.0267179	23.7014	2.2e-06	-0.0516678	0.0390588	0.185895
genus	Intestinimonas	rs6934519	C	T	0.0692373	0.0151154	20.9818	8.57e-06	0.0052094	0.0256615	0.839132
genus	Intestinimonas	rs716604	A	G	0.0818068	0.0165992	24.2886	8.57e-07	-0.00388159	0.0266831	0.88434
genus	Intestinimonas	rs7170984	T	C	-0.0658116	0.0140767	21.8575	2.98e-06	-0.0426046	0.0250514	0.089002
genus	Intestinimonas	rs72982915	C	T	0.183158	0.0402743	20.6822	4.91e-06	-0.0526082	0.0492086	0.285031
genus	Intestinimonas	rs9823439	T	C	-0.0581947	0.0131455	19.5982	9.86e-06	-0.00281213	0.0226201	0.901062
genus	Intestinibacter	rs10805326	G	A	0.0775151	0.0139665	30.8034	3.55e-08	0.00627214	0.0247056	0.799592
genus	Intestinibacter	rs10805326	G	A	0.0775151	0.0139665	30.8034	3.55e-08	0.00627214	0.0247056	0.799592
genus	Intestinibacter	rs11109097	C	T	0.0624272	0.0138539	20.305	5.49e-06	0.0260587	0.0226499	0.249938
genus	Intestinibacter	rs118030283	G	A	-0.151829	0.0324471	21.8956	2.67e-06	0.117219	0.0535089	0.0284767
genus	Intestinibacter	rs16938435	T	C	-0.112189	0.0235439	22.706	1.8e-06	0.0189982	0.0377606	0.614878
genus	Intestinibacter	rs2098844	C	T	-0.0575295	0.0128416	20.0699	6.79e-06	0.00648307	0.0232918	0.78075
genus	Intestinibacter	rs2702387	A	G	0.0608559	0.0132145	21.2081	4.26e-06	0.0299894	0.0228764	0.189881
genus	Intestinibacter	rs4327025	G	A	-0.0810346	0.0154397	27.5464	1.64e-07	-0.0508454	0.0288339	0.0778341
genus	Intestinibacter	rs447950	A	G	0.0628342	0.0136652	21.1426	5.64e-06	0.0177988	0.0231767	0.44251
genus	Intestinibacter	rs478972	T	C	-0.142681	0.0297116	23.0611	1.82e-06	0.00601805	0.0391401	0.877802
genus	Intestinibacter	rs6062862	A	G	0.0924508	0.0204658	20.4063	6.68e-06	0.0865228	0.0409973	0.0348193
genus	Intestinibacter	rs62430350	T	C	0.151096	0.0351476	18.4805	6.84e-06	0.00278817	0.0588694	0.962225
genus	Intestinibacter	rs68093214	C	T	0.0662258	0.0149877	19.5246	9.26e-06	-0.0213883	0.0262706	0.415557
genus	Intestinibacter	rs6875660	C	T	0.0890455	0.0193905	21.0885	3.06e-06	0.0196572	0.0471833	0.676962
genus	Intestinibacter	rs893394	G	A	0.0583322	0.0130729	19.9099	7.85e-06	-0.00146906	0.0228368	0.948709
genus	Intestinibacter	rs9348442	C	T	0.099082	0.0221625	19.9871	6.26e-06	-0.00773431	0.0339412	0.819744
genus	Hungatella	rs10044993	C	A	0.139547	0.0316748	19.4095	8.07e-06	0.00966288	0.0404807	0.811336
genus	Hungatella	rs13128780	T	C	-0.149725	0.0312777	22.915	1.75e-06	-0.00235776	0.0286894	0.934502
genus	Hungatella	rs13249325	T	G	-0.100023	0.0225883	19.6078	9.69e-06	0.0109932	0.0225265	0.625541
genus	Hungatella	rs17092615	G	A	0.152235	0.0337867	20.3018	7.38e-06	0.032546	0.0326166	0.318359
genus	Hungatella	rs72759041	G	T	-0.126025	0.0282242	19.9374	3.86e-06	-0.0203316	0.027665	0.462388
genus	Howardella	rs10048062	C	T	-0.147352	0.0336531	19.1718	8.59e-06	-0.00880794	0.0392471	0.822429
genus	Howardella	rs12452946	A	G	-0.105833	0.0228941	21.3696	3.8e-06	-0.0124519	0.0224721	0.579506
genus	Howardella	rs1484873	A	G	-0.227831	0.046335	24.1773	2.56e-06	-0.0299798	0.0315317	0.341713
genus	Howardella	rs17167098	G	A	-0.169366	0.0352068	23.1419	1.12e-06	0.0244391	0.0327828	0.455978
genus	Howardella	rs2154047	C	A	-0.192557	0.0420093	21.0101	9.97e-06	0.0319249	0.0392921	0.416504
genus	Howardella	rs36081916	T	C	-0.18123	0.0402987	20.2244	4.7e-06	-0.0621021	0.0401758	0.122163
genus	Howardella	rs3791893	A	G	0.147035	0.034023	18.6766	9.5e-06	0.00835478	0.0324746	0.796969
genus	Howardella	rs609430	T	G	-0.112045	0.0239328	21.918	3.34e-06	-0.0266904	0.0235707	0.257486
genus	Howardella	rs672217	G	A	0.164146	0.0349993	21.9959	3.52e-06	-0.00909522	0.0283859	0.748655
genus	Holdemania	rs10885477	T	C	-0.135137	0.0301894	20.0372	8.6e-06	-0.0716136	0.0513762	0.163346
genus	Holdemania	rs11080063	G	A	-0.0665238	0.0149837	19.7113	6.67e-06	0.02231	0.0228658	0.329217
genus	Holdemania	rs111745969	A	G	0.120677	0.0265781	20.6158	3.71e-06	-0.0204527	0.0328625	0.533697
genus	Holdemania	rs113593397	A	G	-0.128935	0.0282526	20.8268	9.36e-06	-0.0231523	0.0380581	0.542963
genus	Holdemania	rs116500994	G	T	-0.13755	0.0293386	21.9809	2.34e-06	-0.0344707	0.054087	0.523916
genus	Holdemania	rs12701617	A	G	-0.0660617	0.0149427	19.5453	9.52e-06	-0.00778097	0.0225438	0.729983
genus	Holdemania	rs1867876	T	C	0.0842919	0.0162192	27.0093	2.74e-07	0.0142266	0.024521	0.561794
genus	Holdemania	rs4146507	C	T	0.079488	0.0177002	20.1672	7.23e-06	-0.0219047	0.026229	0.403644
genus	Holdemania	rs73139538	G	A	-0.148594	0.0327469	20.5901	7.77e-06	-0.113223	0.0670165	0.0911276
genus	Holdemania	rs77293403	A	G	0.164556	0.0341775	23.182	1.77e-06	-0.0811912	0.0600237	0.176167
genus	Holdemania	rs80149660	C	T	-0.232987	0.0519183	20.1383	6.04e-06	0.0512501	0.0547977	0.349654
genus	Holdemania	rs9500080	C	T	0.0926764	0.0178886	26.8402	4.09e-07	-0.0384951	0.029692	0.194811
genus	Holdemania	rs9529719	T	C	0.074038	0.0160494	21.2809	5.97e-06	-0.0185866	0.0240564	0.439745
genus	Holdemania	rs967319	T	C	0.0788638	0.0176744	19.9098	8.38e-06	0.0326453	0.0263766	0.215841
genus	Holdemanella	rs12513188	G	A	0.0903906	0.0195276	21.4263	4.65e-06	-0.0401125	0.025425	0.11464
genus	Holdemanella	rs17586763	T	C	-0.227285	0.0510135	19.8504	7.72e-06	-0.0861597	0.0504199	0.0874802
genus	Holdemanella	rs1926302	G	A	-0.107972	0.0231421	21.7679	7.5e-06	-0.0562744	0.027041	0.0374266
genus	Holdemanella	rs34187114	C	A	-0.104505	0.022601	21.3807	5.13e-06	-0.0169348	0.0355743	0.634046
genus	Holdemanella	rs35228298	G	A	0.0934832	0.0202886	21.2307	7.3e-06	0.0550517	0.030794	0.0738176
genus	Holdemanella	rs4541991	T	C	-0.0927334	0.0194435	22.747	2.1e-06	0.049417	0.0241175	0.0404613
genus	Holdemanella	rs607782	T	C	-0.0854214	0.0172515	24.5177	7.19e-07	-0.0365939	0.0233022	0.116321
genus	Holdemanella	rs62113381	T	C	-0.105447	0.0232029	20.6531	5.54e-06	0.0309105	0.0332789	0.352977
genus	Holdemanella	rs73011279	T	C	-0.0961669	0.0199336	23.2744	1.36e-06	0.0135196	0.0267895	0.613797
genus	Holdemanella	rs75764681	T	C	-0.283103	0.0598999	22.3376	1.94e-06	0.0251813	0.054878	0.646335
genus	Holdemanella	rs8113760	G	A	0.078999	0.01734	20.7559	4.62e-06	0.0208151	0.0243403	0.392457
genus	Haemophilus	rs10781340	G	A	0.0948915	0.0203221	21.8031	4.32e-06	-0.0628453	0.0340807	0.0651808
genus	Haemophilus	rs111582866	G	A	-0.124265	0.026016	22.8149	1.27e-06	-0.00714457	0.0396822	0.857117
genus	Haemophilus	rs35509	G	A	0.128249	0.0268779	22.7676	2.01e-06	0.0305561	0.0563033	0.587334
genus	Haemophilus	rs4822728	T	C	0.0705861	0.0151388	21.7399	3.48e-06	0.0179265	0.0224775	0.425143
genus	Haemophilus	rs76022354	C	T	0.244638	0.0505504	23.4205	1.83e-06	-0.0615185	0.0514309	0.231643
genus	Haemophilus	rs78909003	T	C	-0.246256	0.0503924	23.8805	1.67e-06	-0.0243025	0.0492067	0.621387
genus	Haemophilus	rs9328464	T	C	0.0723095	0.0148799	23.615	1.42e-06	0.00316873	0.0225887	0.888439
genus	Haemophilus	rs9382510	C	T	-0.093521	0.0172649	29.3422	7.12e-08	0.0240809	0.0257404	0.349517
genus	Haemophilus	rs9895850	T	C	-0.192957	0.0416755	21.4367	2.14e-06	0.119078	0.0549144	0.0301259
genus	Gordonibacter	rs13412653	A	C	0.107597	0.0239228	20.2293	8.61e-06	0.00993424	0.0232397	0.669038
genus	Gordonibacter	rs16955299	G	A	-0.196423	0.0433538	20.5272	6.37e-06	-0.03536	0.0377844	0.349357
genus	Gordonibacter	rs322296	G	A	0.17869	0.037722	22.4393	4.02e-06	0.0168505	0.0423418	0.690656
genus	Gordonibacter	rs35042269	C	A	-0.180293	0.0403296	19.9852	8.11e-06	-0.0106667	0.0355437	0.7641
genus	Gordonibacter	rs3765837	T	G	-0.190729	0.0433608	19.348	7.17e-06	0.0149839	0.043491	0.730447
genus	Gordonibacter	rs4596722	A	G	0.102908	0.0231571	19.7484	9.06e-06	0.0108463	0.0224779	0.629429
genus	Gordonibacter	rs71545975	A	G	-0.153972	0.0338918	20.6393	7.04e-06	0.0345516	0.0298178	0.246556
genus	Gordonibacter	rs72714787	C	A	0.181405	0.0377102	23.1409	1.43e-06	0.00222061	0.0333918	0.946978
genus	Gordonibacter	rs72939513	A	G	-0.21399	0.0490592	19.0259	7.98e-06	-0.0855089	0.0517527	0.0984827
genus	Gordonibacter	rs7294633	C	T	0.12867	0.0249946	26.5009	3.44e-07	0.0105812	0.0252602	0.675299
genus	Gordonibacter	rs768830	G	A	0.149852	0.0333315	20.2124	7.76e-06	0.00639839	0.0309035	0.835976
genus	Fusicatenibacter	rs10439674	A	G	-0.0572129	0.0130007	19.3667	7.68e-06	0.00055324	0.0279709	0.98422
genus	Fusicatenibacter	rs167879	C	T	-0.0659543	0.0148763	19.6562	5.87e-06	-0.00123992	0.0315915	0.968692
genus	Fusicatenibacter	rs1864685	A	C	-0.0494799	0.0108105	20.9492	4.96e-06	0.0145265	0.0228769	0.525437
genus	Fusicatenibacter	rs2025938	G	A	-0.0967298	0.0205426	22.1723	2.99e-06	-0.140256	0.0469783	0.00283074
genus	Fusicatenibacter	rs206581	A	G	-0.0568339	0.0127894	19.7476	8.96e-06	0.0335186	0.0272419	0.218546
genus	Fusicatenibacter	rs2132128	G	A	-0.0771914	0.0160344	23.1755	1.08e-06	-0.043876	0.0373646	0.240287
genus	Fusicatenibacter	rs3303	T	C	-0.0953657	0.020407	21.8387	3.94e-06	-0.0146589	0.0458193	0.749023
genus	Fusicatenibacter	rs4378146	A	C	-0.0616691	0.0125259	24.2392	7.2e-07	0.0159354	0.0258105	0.536972
genus	Fusicatenibacter	rs60254196	A	G	-0.0492427	0.0109365	20.2735	5.47e-06	-0.0409931	0.0226161	0.0698988
genus	Fusicatenibacter	rs62187631	T	C	-0.0710571	0.015924	19.9118	4.55e-06	-0.00889906	0.0283624	0.753701
genus	Fusicatenibacter	rs62353480	A	G	-0.0701397	0.0145589	23.2098	1.57e-06	-0.0104509	0.0300099	0.727652
genus	Fusicatenibacter	rs6515626	G	A	0.141575	0.0313559	20.3862	7.29e-06	-0.029186	0.0450356	0.516942
genus	Fusicatenibacter	rs704418	T	C	0.0739124	0.0151073	23.9366	7.77e-07	0.0398706	0.0338923	0.239438
genus	Fusicatenibacter	rs73103914	A	G	-0.0597324	0.0134458	19.7355	8.3e-06	-0.0457621	0.0315558	0.147003
genus	Fusicatenibacter	rs792108	T	C	-0.0508345	0.0113843	19.939	8.5e-06	-0.0216908	0.0228089	0.341613
genus	Fusicatenibacter	rs8028026	A	G	-0.0792146	0.0180505	19.259	8.06e-06	0.0582591	0.0388332	0.133552
genus	Fusicatenibacter	rs8063430	T	C	-0.104026	0.022217	21.9239	4.93e-06	0.00758894	0.0513045	0.882406
genus	Fusicatenibacter	rs9905659	G	A	-0.061617	0.0136576	20.3542	7.31e-06	-0.0502652	0.0290765	0.0838591
genus	Flavonifractor	rs114873521	C	T	-0.130067	0.0294087	19.5605	7.13e-06	-0.0631261	0.0435752	0.14743
genus	Flavonifractor	rs11811696	T	C	-0.116063	0.0241012	23.1904	2.07e-06	-0.0610758	0.0412138	0.13836
genus	Flavonifractor	rs12030302	A	G	-0.0692276	0.0137467	25.3607	5.61e-07	0.0199641	0.0225545	0.376077
genus	Flavonifractor	rs34066017	A	G	0.0764294	0.0159789	22.8784	1.52e-06	0.00234585	0.0279642	0.933146
genus	Flavonifractor	rs806808	T	C	0.0667272	0.0136557	23.8767	1.18e-06	-0.00287206	0.0227251	0.899429
genus	FamilyXIIIUCG001	rs112362903	A	G	-0.149047	0.0333271	20.001	7.88e-06	-0.100191	0.0624308	0.108531
genus	FamilyXIIIUCG001	rs12049454	T	C	-0.0647298	0.0134065	23.3118	1.17e-06	0.0509652	0.0230613	0.0271057
genus	FamilyXIIIUCG001	rs1426266	T	C	-0.0665521	0.0137151	23.5466	1.25e-06	0.00241447	0.0253529	0.924129
genus	FamilyXIIIUCG001	rs3842897	G	A	-0.112639	0.0242751	21.5307	5.2e-06	-0.0126763	0.039655	0.749223
genus	FamilyXIIIUCG001	rs62414802	C	T	-0.0611904	0.013457	20.6762	4.29e-06	0.00350997	0.0259902	0.892572
genus	FamilyXIIIUCG001	rs7119679	G	A	-0.0809085	0.0174782	21.4286	3.52e-06	-0.025086	0.0265873	0.345408
genus	FamilyXIIIUCG001	rs76463770	A	G	0.19313	0.0419866	21.1581	3.77e-06	0.0172696	0.0645981	0.789207
genus	FamilyXIIIUCG001	rs8076666	A	G	0.088655	0.0198094	20.0292	8.02e-06	0.0379308	0.0346779	0.274042
genus	FamilyXIIIAD3011group	rs11126423	C	T	0.0904399	0.0196301	21.2263	5.91e-06	-0.0204211	0.039239	0.602765
genus	FamilyXIIIAD3011group	rs11736617	G	A	-0.0759493	0.0172101	19.4752	9.02e-06	0.0845954	0.0496001	0.0880927
genus	FamilyXIIIAD3011group	rs12812672	T	C	-0.096065	0.020828	21.2733	2.56e-06	0.0209554	0.0433151	0.628536
genus	FamilyXIIIAD3011group	rs149302	T	C	-0.0645635	0.0143225	20.3206	7.48e-06	0.0416965	0.0265882	0.116827
genus	FamilyXIIIAD3011group	rs16840310	A	G	-0.0608052	0.0122149	24.78	6.75e-07	-0.0107158	0.0228561	0.639186
genus	FamilyXIIIAD3011group	rs16940167	C	T	0.0732552	0.0159898	20.9889	3.91e-06	-0.0228717	0.0285861	0.423655
genus	FamilyXIIIAD3011group	rs17156849	G	A	-0.112891	0.0245292	21.1812	4.19e-06	-0.0223341	0.0476161	0.639038
genus	FamilyXIIIAD3011group	rs62029761	A	G	0.128753	0.0276002	21.7616	3.89e-06	0.0141749	0.049473	0.774481
genus	FamilyXIIIAD3011group	rs62200412	C	T	-0.0800851	0.0163834	23.8943	5.8e-07	0.015778	0.0259571	0.543287
genus	FamilyXIIIAD3011group	rs72730932	C	A	-0.0899559	0.0177107	25.7982	6.89e-07	-0.0483092	0.0384596	0.209079
genus	FamilyXIIIAD3011group	rs739451	C	T	0.0649589	0.0147534	19.3862	7.88e-06	-0.0151398	0.0277063	0.584766
genus	FamilyXIIIAD3011group	rs9276029	A	G	-0.0811384	0.0185669	19.0975	8.93e-06	0.0911923	0.0275829	0.000945976
genus	FamilyXIIIAD3011group	rs9837139	A	G	0.10752	0.0240482	19.9901	8.71e-06	0.0237013	0.0404208	0.557631
genus	Faecalibacterium	rs10927394	G	T	-0.232262	0.0512364	20.5494	7.02e-06	0.112628	0.0821114	0.170172
genus	Faecalibacterium	rs114946999	C	T	-0.0861565	0.01896	20.6489	5.7e-06	-0.0153071	0.0339078	0.651678
genus	Faecalibacterium	rs11776390	T	C	-0.078354	0.017183	20.7932	6.4e-06	0.07304	0.0453618	0.107362
genus	Faecalibacterium	rs1271565	C	T	-0.0576251	0.0119649	23.1955	1.3e-06	-0.0174628	0.025611	0.495335
genus	Faecalibacterium	rs12753492	A	C	0.0641305	0.0149933	18.295	8.8e-06	0.0438196	0.0355322	0.217487
genus	Faecalibacterium	rs2835874	T	C	-0.0866356	0.0196496	19.4396	7.54e-06	-0.022296	0.059761	0.709085
genus	Faecalibacterium	rs6910935	A	G	0.134864	0.0277032	23.6991	1.38e-06	0.018797	0.0466012	0.686684
genus	Faecalibacterium	rs75499067	C	T	0.227585	0.0465522	23.9004	1.76e-06	-0.0143979	0.0427538	0.736295
genus	Faecalibacterium	rs79656633	T	C	0.145631	0.0323019	20.3259	8.14e-06	-0.0656247	0.0377239	0.0819276
genus	Faecalibacterium	rs9536330	T	C	-0.048317	0.010797	20.0259	5.33e-06	-0.0102173	0.0225553	0.650556
genus	Escherichia_Shigella	rs112767262	T	C	0.0732963	0.0163589	20.0751	8.21e-06	-0.0160898	0.0272414	0.554762
genus	Escherichia_Shigella	rs113127095	A	G	0.151009	0.0323434	21.799	3.33e-06	-0.0895553	0.0564871	0.112873
genus	Escherichia_Shigella	rs113513883	A	G	0.172283	0.038041	20.5108	5.28e-06	-0.0062585	0.0630575	0.920939
genus	Escherichia_Shigella	rs1154904	A	G	-0.0613376	0.0130644	22.0431	3.04e-06	0.00241083	0.0224521	0.91449
genus	Escherichia_Shigella	rs118526	C	A	-0.0594401	0.013598	19.1077	8e-06	-0.00908238	0.0246654	0.712707
genus	Escherichia_Shigella	rs2798105	A	G	-0.100851	0.0222045	20.6289	8.25e-06	0.00332226	0.037959	0.930256
genus	Escherichia_Shigella	rs4731451	G	A	-0.0609885	0.0135157	20.3619	7.47e-06	-0.0105606	0.0241722	0.662192
genus	Escherichia_Shigella	rs57024273	T	C	0.0626172	0.0139919	20.028	9.7e-06	-2.21769e-05	0.0257788	0.999314
genus	Escherichia_Shigella	rs592299	T	C	-0.0592004	0.0129486	20.9026	4.77e-06	-0.00859313	0.0225809	0.703539
genus	Escherichia_Shigella	rs73208162	A	G	-0.119296	0.024839	23.0665	2.19e-06	0.0479244	0.0624832	0.443084
genus	ErysipelotrichaceaeUCG003	rs10164067	T	G	-0.10326	0.0212405	23.6339	1.13e-06	-0.0265939	0.0503467	0.59735
genus	ErysipelotrichaceaeUCG003	rs11666127	A	G	-0.0719187	0.0161371	19.8626	7.9e-06	0.00628902	0.029626	0.831888
genus	ErysipelotrichaceaeUCG003	rs11994308	C	T	0.115417	0.0242503	22.6522	1.33e-06	0.0533592	0.0397199	0.179146
genus	ErysipelotrichaceaeUCG003	rs12251396	A	G	-0.0705399	0.0158766	19.7404	9.52e-06	0.0140565	0.0312175	0.652511
genus	ErysipelotrichaceaeUCG003	rs17798136	G	A	0.158818	0.0347674	20.8666	3.24e-06	-0.0800717	0.0461657	0.08284
genus	ErysipelotrichaceaeUCG003	rs28568391	A	G	-0.0583911	0.0118741	24.1822	6.42e-07	0.0228273	0.0225592	0.311593
genus	ErysipelotrichaceaeUCG003	rs4758231	G	T	-0.0551754	0.0122047	20.438	6.55e-06	0.0431443	0.0249665	0.0839711
genus	ErysipelotrichaceaeUCG003	rs59068084	T	G	0.0564772	0.0120224	22.0681	3.12e-06	0.0424094	0.0231528	0.0669946
genus	ErysipelotrichaceaeUCG003	rs59104037	A	G	-0.0951263	0.0204742	21.5867	4.48e-06	-0.0134013	0.0337128	0.690989
genus	ErysipelotrichaceaeUCG003	rs62403464	T	C	-0.0731743	0.0156516	21.8576	3.44e-06	0.0240858	0.0291904	0.409299
genus	ErysipelotrichaceaeUCG003	rs6875357	C	T	0.165673	0.0353831	21.9237	6.7e-06	0.0711095	0.0588814	0.227173
genus	ErysipelotrichaceaeUCG003	rs73074432	C	T	0.072154	0.0164378	19.2679	9.99e-06	-0.0152774	0.0359932	0.671236
genus	ErysipelotrichaceaeUCG003	rs74988980	G	A	-0.133141	0.0348574	14.5893	8.64e-06	-0.0179418	0.055264	0.745442
genus	ErysipelotrichaceaeUCG003	rs75949021	T	C	-0.169667	0.0374238	20.5541	3.58e-06	0.0528975	0.0570827	0.354092
genus	ErysipelotrichaceaeUCG003	rs76502207	T	C	0.144844	0.0289929	24.9584	6.41e-07	-0.0708059	0.0570277	0.214382
genus	ErysipelotrichaceaeUCG003	rs8053479	A	G	-0.0838212	0.0186509	20.198	5.83e-06	0.0128421	0.0354155	0.716894
genus	Erysipelatoclostridium	rs1434153	G	A	-0.0684526	0.0152443	20.1634	6.85e-06	0.00830784	0.0226966	0.714335
genus	Erysipelatoclostridium	rs16936671	C	T	-0.0968026	0.0217883	19.7391	6.04e-06	0.0352279	0.0327091	0.281478
genus	Erysipelatoclostridium	rs17804233	T	C	-0.0662914	0.0144203	21.1332	4.59e-06	0.038174	0.0224701	0.0893408
genus	Erysipelatoclostridium	rs2901723	C	A	0.0641339	0.0144295	19.7549	8.79e-06	-0.0224789	0.0226979	0.322002
genus	Erysipelatoclostridium	rs340991	A	G	-0.0740482	0.0158891	21.7184	3.75e-06	-0.0232781	0.0253214	0.357935
genus	Erysipelatoclostridium	rs3804326	A	G	0.14147	0.0336352	17.6905	9.85e-06	-0.0433592	0.0520778	0.405079
genus	Erysipelatoclostridium	rs45480394	T	G	-0.0687134	0.0151835	20.4804	7.66e-06	-0.0575684	0.0233929	0.0138577
genus	Erysipelatoclostridium	rs4697572	A	G	-0.0810636	0.0163308	24.6397	7.59e-07	0.0648057	0.0281892	0.0215075
genus	Erysipelatoclostridium	rs58236560	G	T	-0.111157	0.0234426	22.4834	2.16e-06	-0.00918373	0.0344052	0.789523
genus	Erysipelatoclostridium	rs61806970	C	T	0.142548	0.0320688	19.7586	9.09e-06	-0.0298075	0.0447169	0.505038
genus	Erysipelatoclostridium	rs622418	A	G	-0.0668051	0.0143224	21.7563	3.68e-06	-0.0146535	0.0224709	0.51433
genus	Erysipelatoclostridium	rs6474512	A	C	0.067015	0.0143201	21.9003	3.02e-06	0.0108044	0.0232023	0.641458
genus	Erysipelatoclostridium	rs710230	T	C	0.143381	0.0281514	25.9409	6.33e-07	0.0279768	0.0436031	0.521117
genus	Erysipelatoclostridium	rs7221249	A	G	0.0839861	0.0142741	34.619	4.31e-09	0.0452872	0.0225254	0.0443782
genus	Erysipelatoclostridium	rs9590927	G	A	-0.0646003	0.0143479	20.2717	6.39e-06	-0.0262765	0.0225465	0.243843
genus	Enterorhabdus	rs10098492	T	C	0.132323	0.0293688	20.3001	6.41e-06	0.0139795	0.0477494	0.769699
genus	Enterorhabdus	rs114731706	T	G	0.182308	0.0382298	22.7409	2.17e-06	0.00467429	0.0639646	0.941745
genus	Enterorhabdus	rs2051957	C	T	0.0843291	0.0189864	19.7274	8.9e-06	-0.0516207	0.0282587	0.0677423
genus	Enterorhabdus	rs3017103	A	G	0.0980897	0.0208995	22.0281	2.94e-06	-0.0695132	0.0287293	0.0155378
genus	Enterorhabdus	rs73331712	T	C	0.26199	0.055123	22.5893	4.85e-06	0.0498787	0.0562624	0.375328
genus	Enterorhabdus	rs77655283	G	A	0.132988	0.0298306	19.8747	5.88e-06	-0.00769392	0.0444303	0.862519
genus	Eisenbergiella	rs11027642	C	T	0.129006	0.0284844	20.5118	4.92e-06	-0.0294227	0.0321086	0.359484
genus	Eisenbergiella	rs11079158	T	C	0.100627	0.022546	19.9199	7.35e-06	0.00400662	0.0272151	0.882958
genus	Eisenbergiella	rs11938607	T	C	0.0978125	0.0216636	20.3859	8.22e-06	-0.0222881	0.0258638	0.388826
genus	Eisenbergiella	rs12257723	A	C	-0.0952742	0.0211569	20.279	8.85e-06	-0.0202085	0.0239012	0.397831
genus	Eisenbergiella	rs12710729	C	A	0.0893384	0.0199069	20.1404	9.84e-06	-0.0246434	0.0241067	0.306656
genus	Eisenbergiella	rs13258851	A	G	0.137001	0.0302124	20.5626	7.75e-06	-0.0252922	0.0323205	0.433894
genus	Eisenbergiella	rs1508033	A	C	0.091546	0.0195787	21.8632	3.23e-06	0.0277697	0.0245686	0.258353
genus	Eisenbergiella	rs1553971	T	G	0.120965	0.0263054	21.1459	5.27e-06	0.00107137	0.0270136	0.968364
genus	Eisenbergiella	rs2683098	C	T	0.107319	0.022515	22.72	2.24e-06	0.00477057	0.0274276	0.861918
genus	Eisenbergiella	rs3812426	G	A	0.106447	0.0224159	22.5505	2.72e-06	0.0173326	0.0311728	0.578199
genus	Eisenbergiella	rs4462860	G	A	0.0939071	0.0201104	21.8049	4.16e-06	-0.0385412	0.0230758	0.094879
genus	Eggerthella	rs112205261	T	C	-0.188618	0.0403613	21.8391	3.35e-06	-0.0378287	0.0413851	0.360683
genus	Eggerthella	rs13070736	A	C	-0.121331	0.0272024	19.8944	7.62e-06	0.00695896	0.0304164	0.819032
genus	Eggerthella	rs1784446	G	A	0.0907728	0.0198096	20.9972	5.23e-06	-0.0253851	0.0224337	0.257818
genus	Eggerthella	rs2223081	G	A	0.102572	0.0221108	21.5203	3.89e-06	-0.0352177	0.0250231	0.159306
genus	Eggerthella	rs2240838	A	G	0.0980582	0.0197653	24.6128	7.36e-07	0.000661254	0.022749	0.976811
genus	Eggerthella	rs3851328	T	G	-0.107774	0.0236527	20.762	4.18e-06	-0.0133885	0.0272225	0.622848
genus	Eggerthella	rs6430926	C	T	0.0879736	0.0197127	19.9164	8.37e-06	0.0236063	0.0226728	0.297795
genus	Eggerthella	rs67490567	T	C	0.108495	0.0245457	19.5374	8.94e-06	-0.0325046	0.0259199	0.209827
genus	Eggerthella	rs76663501	C	T	0.175349	0.0378576	21.4537	4.83e-06	0.0984283	0.0513636	0.0553261
genus	Dorea	rs11150408	T	G	0.0488254	0.0109063	20.0417	7.06e-06	0.0338734	0.0226143	0.134165
genus	Dorea	rs12537781	T	C	-0.055544	0.0125223	19.6746	9.15e-06	0.00963412	0.0263522	0.714671
genus	Dorea	rs13279148	G	A	0.0715309	0.0150878	22.477	2.25e-06	0.00384025	0.0359248	0.914871
genus	Dorea	rs1899291	C	T	0.0697217	0.0150285	21.5232	4.57e-06	0.0134257	0.0310484	0.665443
genus	Dorea	rs3005511	A	G	0.0516127	0.0112852	20.9166	5.29e-06	-0.00499558	0.0244548	0.838136
genus	Dorea	rs345219	T	G	-0.0497368	0.0112621	19.5038	8.8e-06	-0.0548515	0.0226997	0.0156751
genus	Dorea	rs3752849	G	A	0.163846	0.036608	20.0318	7.68e-06	-0.0220689	0.0514338	0.66787
genus	Dorea	rs4793307	C	T	0.0574165	0.0122472	21.9787	4.01e-06	0.0104352	0.0265247	0.694014
genus	Dorea	rs62503162	A	G	-0.0974091	0.0194379	25.1131	7.47e-07	-0.0377937	0.0549778	0.491808
genus	Dorea	rs73729431	C	T	-0.13745	0.0299983	20.9941	3.17e-06	0.194281	0.0748545	0.00944691
genus	Dialister	rs10138457	T	C	-0.113054	0.0261933	18.6291	7.88e-06	-0.0312523	0.0385798	0.417902
genus	Dialister	rs10938938	G	A	-0.0773514	0.0170915	20.4822	7.37e-06	0.0118488	0.0307875	0.700343
genus	Dialister	rs11071887	T	C	0.0662403	0.0146315	20.4959	5.91e-06	0.00400907	0.0241101	0.867935
genus	Dialister	rs11166701	G	A	-0.0655301	0.013186	24.6976	5.51e-07	0.0221533	0.0225271	0.325408
genus	Dialister	rs2314294	T	C	0.0865932	0.0193719	19.9813	8.08e-06	-0.0891011	0.033442	0.00771383
genus	Dialister	rs2435610	A	C	0.0647131	0.0143314	20.3895	5.93e-06	0.00469064	0.0259463	0.856538
genus	Dialister	rs2435610	A	C	0.0647131	0.0143314	20.3895	5.93e-06	0.00469064	0.0259463	0.856538
genus	Dialister	rs4747450	C	A	0.0668509	0.0147685	20.4899	5.84e-06	-0.0209893	0.0269643	0.436328
genus	Dialister	rs4753063	G	A	-0.0596297	0.0130052	21.0229	4.86e-06	-0.0461276	0.0225783	0.0410525
genus	Dialister	rs75416973	A	G	0.0727223	0.016451	19.5412	9.46e-06	0.00322562	0.0270851	0.905203
genus	Dialister	rs764177	C	A	-0.0601454	0.0135366	19.7418	9.61e-06	-0.00551203	0.0234544	0.8142
genus	Dialister	rs76680460	G	A	-0.161296	0.0364332	19.5999	8.19e-06	0.0439648	0.0557183	0.43008
genus	Desulfovibrio	rs12031543	T	C	-0.127185	0.0281887	20.3573	6.55e-06	0.0241975	0.0328289	0.461073
genus	Desulfovibrio	rs13066142	G	A	0.119141	0.0250891	22.5502	3.79e-06	-0.0337308	0.038646	0.382764
genus	Desulfovibrio	rs16863365	A	G	0.109402	0.0226964	23.2349	1.79e-06	0.0804096	0.0535375	0.133115
genus	Desulfovibrio	rs2032031	A	G	-0.0654931	0.0148681	19.4035	9.14e-06	-0.0159257	0.0224678	0.478436
genus	Desulfovibrio	rs2590913	G	A	0.154496	0.0339396	20.7213	6.65e-06	-0.0893577	0.0511184	0.0804544
genus	Desulfovibrio	rs2853179	C	T	0.0811971	0.0174234	21.7177	2.42e-06	0.0584564	0.0268215	0.0292975
genus	Desulfovibrio	rs4797774	G	A	0.212582	0.0470044	20.4538	5.64e-06	-0.0218499	0.0576101	0.704485
genus	Desulfovibrio	rs6580353	T	C	0.0770979	0.0169735	20.632	4.94e-06	0.0168331	0.0283131	0.552155
genus	Desulfovibrio	rs72647089	T	G	-0.106594	0.0239337	19.8358	8.3e-06	-0.041149	0.0413758	0.31997
genus	Desulfovibrio	rs7729080	C	A	-0.070287	0.0157691	19.8671	9.96e-06	0.00841984	0.0246447	0.732615
genus	DefluviitaleaceaeUCG011	rs112893842	T	C	0.11381	0.0232806	23.8988	1.45e-06	-0.014348	0.0390193	0.713086
genus	DefluviitaleaceaeUCG011	rs1582238	T	C	0.0805036	0.0167257	23.1667	1.57e-06	0.00207272	0.0235303	0.929807
genus	DefluviitaleaceaeUCG011	rs2892880	G	A	0.0817755	0.0181686	20.2582	6.83e-06	0.035647	0.0259483	0.169512
genus	DefluviitaleaceaeUCG011	rs4344384	G	T	0.0715978	0.0156309	20.9812	4.83e-06	-0.0108293	0.0224814	0.630021
genus	DefluviitaleaceaeUCG011	rs4677103	A	G	0.0977912	0.0197263	24.5758	9.6e-07	-0.0114017	0.0297343	0.701384
genus	DefluviitaleaceaeUCG011	rs55658617	T	C	0.174369	0.0362226	23.1728	2.15e-06	-0.0177422	0.0601945	0.768187
genus	DefluviitaleaceaeUCG011	rs72731813	C	T	-0.147383	0.0293796	25.1653	4.33e-07	0.0925458	0.0527854	0.0795591
genus	DefluviitaleaceaeUCG011	rs9608282	T	G	0.142939	0.0299793	22.7332	2.52e-06	0.0603263	0.0629552	0.337942
genus	DefluviitaleaceaeUCG011	rs9725395	A	G	-0.13834	0.029554	21.9109	3.52e-06	-0.0347747	0.0354963	0.327249
genus	Coprococcus3	rs10810043	A	G	0.0515518	0.0115923	19.7764	9.27e-06	0.0219589	0.0239057	0.358325
genus	Coprococcus3	rs11077359	T	C	-0.0645443	0.0148833	18.8069	9.64e-06	0.00225231	0.0298673	0.939888
genus	Coprococcus3	rs11080344	C	T	0.0516921	0.0113054	20.9062	4.79e-06	0.0274065	0.0225923	0.225096
genus	Coprococcus3	rs13247359	G	A	0.051211	0.0113031	20.5273	7.33e-06	0.0236463	0.0226214	0.295881
genus	Coprococcus3	rs178271	T	C	0.145257	0.0294239	24.371	7.81e-07	-0.0946205	0.0861954	0.272317
genus	Coprococcus3	rs4575475	G	A	0.0619514	0.0137787	20.2155	7.04e-06	0.00183641	0.0268364	0.945443
genus	Coprococcus3	rs7521171	G	A	-0.0596434	0.0129279	21.2849	4.32e-06	-0.010361	0.0244588	0.671851
genus	Coprococcus3	rs8100692	T	C	0.0577411	0.0113476	25.8918	4.16e-07	0.0241279	0.0225624	0.284894
genus	Coprococcus2	rs10070053	A	G	0.0594312	0.0135375	19.273	7.65e-06	0.0146747	0.0228627	0.520962
genus	Coprococcus2	rs12634070	T	C	0.0736486	0.0164921	19.9423	9.95e-06	-0.036254	0.0257037	0.158404
genus	Coprococcus2	rs2482516	C	T	0.0754415	0.0164619	21.0021	4.72e-06	-0.0136699	0.0270069	0.612741
genus	Coprococcus2	rs35890118	A	G	-0.066536	0.0147661	20.304	8.26e-06	0.0208794	0.0258803	0.4198
genus	Coprococcus2	rs61823518	A	C	-0.0955381	0.0215724	19.6135	6.68e-06	0.00176032	0.036452	0.961484
genus	Coprococcus2	rs6677933	C	T	-0.0804405	0.0164216	23.9948	1.19e-06	0.063756	0.0318579	0.0453639
genus	Coprococcus2	rs72680320	T	C	-0.0649382	0.013919	21.7663	2.27e-06	0.0255708	0.0238344	0.283338
genus	Coprococcus2	rs9426473	A	G	0.0727361	0.0161662	20.2435	6.31e-06	-0.028529	0.0256219	0.265511
genus	Coprococcus1	rs1010560	C	A	0.0580232	0.0122722	22.3544	1.96e-06	-0.00269864	0.0253684	0.915283
genus	Coprococcus1	rs12794898	G	T	0.0903299	0.0197212	20.9795	4.92e-06	0.0343054	0.0337765	0.309793
genus	Coprococcus1	rs1519491	T	C	0.0499197	0.0113558	19.3246	8.95e-06	0.00286977	0.0229362	0.900428
genus	Coprococcus1	rs1576241	A	G	-0.0510343	0.0109535	21.7082	3.33e-06	0.0055217	0.0230916	0.811011
genus	Coprococcus1	rs1762123	C	T	-0.0891532	0.0198554	20.1612	8.01e-06	0.0388761	0.0373533	0.297984
genus	Coprococcus1	rs2907920	A	G	0.0561173	0.0126824	19.5791	7.65e-06	0.0241722	0.0250825	0.335192
genus	Coprococcus1	rs4277593	G	A	-0.0585649	0.0109914	28.3904	1.14e-07	-0.00198663	0.022857	0.930739
genus	Coprococcus1	rs56405618	A	G	-0.08963	0.0186508	23.0946	1.57e-06	0.0642336	0.0354848	0.07027
genus	Coprococcus1	rs73031725	T	C	0.167591	0.0355224	22.2586	1.98e-06	0.10563	0.0645183	0.101586
genus	Coprococcus1	rs73167075	T	C	0.0573137	0.0127573	20.1836	8.57e-06	0.0183816	0.0274827	0.503596
genus	Coprococcus1	rs74101919	T	C	-0.0718989	0.0144651	24.7059	1.03e-06	-0.0487028	0.0362358	0.178932
genus	Coprococcus1	rs946513	C	T	0.205899	0.0460018	20.0336	8.62e-06	0.0744966	0.0541557	0.168945
genus	Coprobacter	rs11532348	C	T	-0.103931	0.0226826	20.9942	5.71e-06	-0.0200305	0.0314803	0.52459
genus	Coprobacter	rs12684609	T	C	0.100827	0.0220366	20.9345	6.1e-06	0.0368218	0.0283559	0.194095
genus	Coprobacter	rs12996055	A	C	0.0921817	0.0209405	19.3783	8.08e-06	-0.0495809	0.0256931	0.0536389
genus	Coprobacter	rs143662916	C	T	0.253264	0.0540141	21.9853	3.07e-06	-0.0111712	0.0663243	0.866242
genus	Coprobacter	rs189356	G	A	0.0781125	0.0171916	20.6446	6.26e-06	-0.0464742	0.0227869	0.0413981
genus	Coprobacter	rs213863	C	T	-0.0887412	0.0188377	22.1918	2.35e-06	0.014195	0.023376	0.543687
genus	Coprobacter	rs28402691	T	C	0.110695	0.0251199	19.4188	9.56e-06	0.0548454	0.0315739	0.0823778
genus	Coprobacter	rs305411	A	G	0.129218	0.0264518	23.8638	1.01e-06	-0.0111427	0.0369849	0.763203
genus	Coprobacter	rs3828477	G	T	-0.091218	0.019569	21.7281	2.89e-06	-0.00873918	0.0237263	0.712625
genus	Coprobacter	rs72821405	T	C	-0.147365	0.0319978	21.2105	4.76e-06	-0.0167287	0.0398842	0.674901
genus	Coprobacter	rs74919520	G	A	0.125703	0.0276296	20.6987	5.76e-06	-0.0404132	0.0361393	0.263455
genus	Collinsella	rs10890671	T	C	-0.0537401	0.0118848	20.4461	6.52e-06	0.0134427	0.0226676	0.553159
genus	Collinsella	rs11597285	G	T	-0.0537947	0.0120548	19.9138	9.38e-06	-0.0386175	0.0229755	0.0928004
genus	Collinsella	rs1496626	T	C	-0.0722307	0.01616	19.9783	6.78e-06	0.016322	0.0331073	0.622009
genus	Collinsella	rs149807560	C	A	-0.104264	0.0235841	19.5448	7.1e-06	0.0503666	0.0442362	0.254877
genus	Collinsella	rs2103510	G	A	0.0786551	0.0168217	21.8633	2.42e-06	-0.0270171	0.0350724	0.441107
genus	Collinsella	rs62448871	C	A	-0.0540309	0.0120324	20.1641	6.78e-06	0.0145581	0.0227138	0.521564
genus	Collinsella	rs73052258	G	A	0.0930178	0.0202658	21.067	1.72e-06	0.077176	0.042316	0.068182
genus	Collinsella	rs75672793	A	G	-0.108908	0.0240522	20.5027	6.14e-06	-0.0697027	0.0530029	0.188486
genus	Collinsella	rs9541268	C	A	0.09597	0.0197312	23.6572	8.79e-07	-0.058004	0.0391711	0.138664
genus	Clostridiumsensustricto1	rs11264403	G	A	-0.139062	0.0334454	17.2878	7.76e-06	-0.0332493	0.0429212	0.438541
genus	Clostridiumsensustricto1	rs116847295	C	T	0.110021	0.0246032	19.9974	4.58e-06	-0.0529948	0.03384	0.117339
genus	Clostridiumsensustricto1	rs12341505	G	A	0.0810718	0.0180121	20.2586	4.82e-06	0.000686411	0.0385715	0.985802
genus	Clostridiumsensustricto1	rs2795528	G	A	-0.184315	0.0392204	22.0849	2.72e-06	0.0551159	0.0491042	0.26168
genus	Clostridiumsensustricto1	rs2817172	C	T	0.058139	0.0124492	21.8097	2.77e-06	-0.0289464	0.0229646	0.207496
genus	Clostridiumsensustricto1	rs550843	T	C	-0.0783246	0.0169209	21.4263	2.05e-06	0.0289506	0.025164	0.249948
genus	Christensenellaceae_R_7_group	rs10461257	A	G	-0.0551969	0.0122069	20.4464	6.51e-06	0.00488247	0.0238415	0.837737
genus	Christensenellaceae_R_7_group	rs17081797	A	G	-0.0904325	0.0204253	19.6025	3.34e-06	-0.0314878	0.0455224	0.489126
genus	Christensenellaceae_R_7_group	rs62132810	A	G	-0.0828853	0.0179623	21.2928	5.67e-06	-0.00956551	0.0322901	0.767049
genus	Christensenellaceae_R_7_group	rs62190261	A	C	0.0958394	0.0214723	19.922	8.74e-06	-0.0316854	0.0402158	0.430765
genus	Christensenellaceae_R_7_group	rs62467127	C	T	0.114108	0.0251983	20.5066	3.25e-06	0.0284953	0.0718628	0.691718
genus	Christensenellaceae_R_7_group	rs73952017	C	T	-0.0862164	0.0194354	19.6786	8.46e-06	-0.0168849	0.0368627	0.646918
genus	Christensenellaceae_R_7_group	rs78521377	C	T	0.124992	0.0274797	20.689	5.61e-06	0.0446862	0.0645121	0.488511
genus	Christensenellaceae_R_7_group	rs892686	A	G	0.0514099	0.011136	21.3126	3.97e-06	0.00410507	0.0225432	0.855506
genus	Catenibacterium	rs12404911	C	T	0.140717	0.0304142	21.4063	2.8e-06	0.0413115	0.0288036	0.151502
genus	Catenibacterium	rs212393	G	A	-0.135254	0.0286209	22.3323	3.62e-06	-0.0419074	0.0277388	0.130843
genus	Catenibacterium	rs73128290	A	G	0.129726	0.0284563	20.7826	4.29e-06	0.0435481	0.0245759	0.0763977
genus	Catenibacterium	rs7742829	C	T	0.11411	0.0251099	20.6518	5.61e-06	0.0164392	0.022611	0.467199
genus	CandidatusSoleaferrea	rs10090365	A	G	-0.0834413	0.0180989	21.2549	4.17e-06	-0.0230439	0.0224807	0.305339
genus	CandidatusSoleaferrea	rs10809135	T	C	0.0834858	0.0182426	20.9435	5.47e-06	0.00721425	0.0228372	0.75208
genus	CandidatusSoleaferrea	rs36155147	C	T	0.104966	0.0240995	18.9706	5.41e-06	0.00481891	0.0241127	0.841598
genus	CandidatusSoleaferrea	rs4678258	T	C	0.0986136	0.0215646	20.9117	5.53e-06	0.00217846	0.0263017	0.93399
genus	CandidatusSoleaferrea	rs61825792	T	C	0.112199	0.0231856	23.4176	1.37e-06	0.0183239	0.0308329	0.552314
genus	CandidatusSoleaferrea	rs6489992	A	G	-0.0840437	0.0187031	20.1923	7.89e-06	-0.0163453	0.0231904	0.480917
genus	CandidatusSoleaferrea	rs6494306	A	G	-0.0969304	0.0214221	20.4737	5.8e-06	-0.0343102	0.0240483	0.153661
genus	CandidatusSoleaferrea	rs7400877	T	C	-0.0951085	0.0212799	19.9756	9.29e-06	-0.0313971	0.0274392	0.252522
genus	CandidatusSoleaferrea	rs9973954	A	G	0.0892075	0.0195401	20.8424	5.95e-06	-0.00563866	0.0235337	0.810641
genus	Butyrivibrio	rs1007475	G	T	0.118065	0.0261271	20.4204	7.92e-06	-0.0182187	0.0251206	0.468298
genus	Butyrivibrio	rs11761679	T	C	0.154775	0.0321539	23.1705	2.2e-06	-0.00387196	0.0323988	0.904872
genus	Butyrivibrio	rs142855850	A	G	0.205013	0.0457138	20.1127	6.86e-06	-0.0523936	0.0384729	0.173251
genus	Butyrivibrio	rs16934069	T	C	-0.133784	0.0299444	19.9609	8.86e-06	-0.0269367	0.0293107	0.358093
genus	Butyrivibrio	rs16941336	C	T	0.127488	0.0267936	22.6398	1.53e-06	0.0547153	0.0268192	0.0413352
genus	Butyrivibrio	rs17163238	G	A	0.140987	0.0309117	20.8023	5.51e-06	-0.0531005	0.0284751	0.0622085
genus	Butyrivibrio	rs4537857	T	C	-0.12459	0.0260992	22.7882	1.8e-06	-0.0196114	0.0238883	0.411668
genus	Butyrivibrio	rs486484	A	G	-0.108349	0.0240008	20.3796	6.61e-06	-0.00498041	0.0227805	0.826941
genus	Butyrivibrio	rs4928024	A	G	-0.17471	0.0389333	20.137	8.19e-06	-0.00399367	0.0293087	0.891614
genus	Butyrivibrio	rs72723662	C	T	0.224078	0.0449336	24.8689	7.86e-07	-0.0309036	0.0327675	0.345622
genus	Butyrivibrio	rs74622183	A	G	-0.201027	0.0428204	22.0398	2.46e-06	-0.0460556	0.0398194	0.24743
genus	Butyrivibrio	rs77356209	T	C	0.216874	0.0483299	20.1365	6.66e-06	0.0296259	0.0536754	0.580986
genus	Butyrivibrio	rs7752361	A	G	-0.11923	0.0239975	24.6855	7.69e-07	-0.023022	0.0224758	0.305693
genus	Butyrivibrio	rs7763512	G	A	0.119846	0.0253367	22.374	3.11e-06	0.00479608	0.0227203	0.832815
genus	Butyrivibrio	rs9349693	A	G	0.117973	0.0259861	20.6102	5.55e-06	-0.0146296	0.0246519	0.552883
genus	Butyricimonas	rs11228830	A	G	0.135265	0.0298411	20.5466	6.55e-06	0.0103171	0.0402753	0.797823
genus	Butyricimonas	rs113054641	G	A	-0.144881	0.0274574	27.8423	1.74e-07	0.0885842	0.0553373	0.10942
genus	Butyricimonas	rs12304031	G	A	-0.086278	0.0196846	19.2108	6.7e-06	-0.0293179	0.0342477	0.391967
genus	Butyricimonas	rs12458763	A	C	0.122037	0.0269587	20.492	6.37e-06	0.00843179	0.0540339	0.875997
genus	Butyricimonas	rs1862649	G	A	0.113124	0.0248176	20.7773	4.76e-06	0.01315	0.0440412	0.765256
genus	Butyricimonas	rs2114713	G	T	0.062721	0.0138998	20.3615	6.88e-06	0.0021723	0.022596	0.923412
genus	Butyricimonas	rs62130338	G	A	-0.0732608	0.0158324	21.4117	3.9e-06	-0.0438834	0.0237066	0.0641549
genus	Butyricimonas	rs62390301	T	C	-0.0872983	0.0174893	24.9154	7.42e-07	-0.031933	0.0279164	0.252673
genus	Butyricimonas	rs7083431	A	C	0.0703539	0.0144439	23.7252	8.85e-07	-0.00105008	0.0252404	0.966815
genus	Butyricimonas	rs71428626	G	T	-0.133188	0.0289905	21.1067	4.8e-06	0.0598523	0.0630854	0.342746
genus	Butyricimonas	rs72814525	A	G	0.0664154	0.0149766	19.6657	8.25e-06	-0.0441074	0.0261145	0.09122
genus	Butyricimonas	rs78453362	A	G	-0.14948	0.0327073	20.8871	4.06e-06	-0.0820027	0.0727222	0.259482
genus	Butyricimonas	rs9657374	C	T	0.0680719	0.0148172	21.1058	4.5e-06	0.0633131	0.0246949	0.0103529
genus	Butyricicoccus	rs10084203	A	G	0.0549699	0.0123563	19.7913	8.59e-06	-0.0470324	0.0333468	0.15842
genus	Butyricicoccus	rs12034718	A	G	0.0701199	0.0158214	19.6424	9.58e-06	0.0310818	0.0269574	0.248912
genus	Butyricicoccus	rs12585793	T	C	-0.262206	0.0564729	21.5579	5.79e-06	0.024009	0.0683562	0.725412
genus	Butyricicoccus	rs2017189	G	T	-0.0506956	0.011024	21.1476	3.87e-06	-0.00167883	0.022503	0.940529
genus	Butyricicoccus	rs4962426	G	T	0.0614216	0.0135979	20.4032	7.38e-06	0.0175258	0.0283373	0.536266
genus	Butyricicoccus	rs56221232	T	C	0.0828027	0.0167401	24.4667	7.62e-07	0.0371933	0.037375	0.31967
genus	Butyricicoccus	rs62478070	T	G	0.224039	0.0494959	20.4885	5.94e-06	0.00412195	0.0713814	0.953951
genus	Butyricicoccus	rs7322368	T	C	0.0815733	0.0183167	19.8337	5.52e-06	0.0285471	0.0390002	0.464186
genus	Blautia	rs11149971	C	T	0.117605	0.02339	25.2808	1.04e-06	0.0244455	0.049361	0.62043
genus	Blautia	rs115043014	G	A	-0.206605	0.043992	22.0565	5.19e-06	0.180844	0.0851107	0.0336024
genus	Blautia	rs117001700	T	C	0.196414	0.0441122	19.8257	8.84e-06	0.0687219	0.0941981	0.465668
genus	Blautia	rs12453000	C	T	0.0625335	0.0129987	23.1432	1.26e-06	0.057395	0.0326293	0.0785778
genus	Blautia	rs16892041	T	C	-0.0622605	0.0141804	19.2774	8.82e-06	0.00316644	0.0274338	0.908111
genus	Blautia	rs2788271	T	G	-0.0575596	0.0133492	18.5921	7.16e-06	0.00865339	0.0298057	0.771566
genus	Blautia	rs3005511	A	G	0.0501085	0.0110768	20.4643	6.19e-06	-0.00499558	0.0244548	0.838136
genus	Blautia	rs4926264	T	C	0.0826207	0.0178239	21.4868	5.1e-06	0.0546917	0.0365221	0.134264
genus	Blautia	rs67794373	C	T	0.0601709	0.0123443	23.7597	1e-06	0.0202738	0.0269809	0.452405
genus	Blautia	rs682885	A	G	-0.0493376	0.0107359	21.1194	4.49e-06	-0.0155542	0.0239935	0.516812
genus	Blautia	rs72973581	A	G	0.125169	0.0265408	22.2416	1.74e-06	-0.0245258	0.0481687	0.610637
genus	Blautia	rs7860714	A	G	-0.0502178	0.0109853	20.8975	4.09e-06	-0.0189354	0.0235012	0.420405
genus	Bilophila	rs11069458	T	C	-0.0680947	0.015503	19.2928	7.72e-06	-0.0116329	0.0290588	0.68892
genus	Bilophila	rs1241171	G	A	-0.0692654	0.0150148	21.281	4.24e-06	0.00451501	0.0319473	0.887612
genus	Bilophila	rs1571225	C	T	0.0826826	0.0170621	23.4834	1.12e-06	0.0134647	0.030169	0.655372
genus	Bilophila	rs1969927	G	A	0.0564589	0.0126935	19.7835	9.07e-06	0.0508804	0.0237823	0.0324019
genus	Bilophila	rs2728491	G	T	-0.0627416	0.0139456	20.2411	6.33e-06	-0.0380944	0.0263222	0.147832
genus	Bilophila	rs3827020	C	T	0.0766479	0.0160642	22.7657	1.79e-06	0.0200228	0.0284275	0.481216
genus	Bilophila	rs4798126	G	A	0.073288	0.016799	19.0327	7.15e-06	-0.0381187	0.0284381	0.180111
genus	Bilophila	rs542415	T	C	-0.0613623	0.0133436	21.1474	4.71e-06	-0.0515274	0.0231162	0.0258101
genus	Bilophila	rs60178956	G	A	-0.0624818	0.0141485	19.5023	8.06e-06	-0.00697176	0.0267701	0.794532
genus	Bilophila	rs6793291	C	A	0.112729	0.0241633	21.765	3.11e-06	-0.0137059	0.0508312	0.787441
genus	Bilophila	rs72676854	T	C	0.123209	0.026882	21.0067	5.62e-06	0.0104003	0.0515672	0.840164
genus	Bilophila	rs7802841	C	A	0.0670097	0.0137701	23.6812	1.77e-06	0.0179483	0.0245252	0.464273
genus	Bilophila	rs9899990	A	G	-0.102702	0.0233878	19.2833	9.07e-06	0.038155	0.0408439	0.350218
genus	Bifidobacterium	rs12022129	G	A	0.0619356	0.0138937	19.872	8e-06	0.0135943	0.0251807	0.589284
genus	Bifidobacterium	rs182549	C	T	0.119703	0.0127294	88.43	1.28e-20	-0.0117707	0.023199	0.611888
genus	Bifidobacterium	rs2491158	G	A	0.0712624	0.015983	19.8794	8.05e-06	0.0101314	0.0330189	0.758967
genus	Bifidobacterium	rs2686790	T	C	0.070741	0.0157926	20.0648	7.5e-06	0.0306281	0.0314859	0.330675
genus	Bifidobacterium	rs540489	T	G	-0.0637641	0.0138746	21.1209	5.19e-06	0.00668267	0.0294391	0.820424
genus	Bifidobacterium	rs55888705	A	G	0.0546319	0.0121139	20.3389	6.67e-06	0.0342378	0.0249245	0.169547
genus	Bifidobacterium	rs56108664	T	C	0.0729971	0.0157926	21.3651	2.44e-06	0.0207973	0.033646	0.536494
genus	Bifidobacterium	rs5746486	T	C	-0.0536216	0.0120801	19.7034	9e-06	0.0413805	0.0230443	0.0725437
genus	Bifidobacterium	rs62181700	G	A	-0.0624643	0.0131205	22.6653	2.17e-06	0.00475222	0.0261039	0.855543
genus	Bifidobacterium	rs7322849	T	C	0.112428	0.0201813	31.0353	1.08e-08	0.0200212	0.0391522	0.609094
genus	Bifidobacterium	rs75344046	C	T	0.232354	0.0505979	21.088	4.86e-06	0.0399359	0.0530771	0.451802
genus	Bifidobacterium	rs857444	C	T	0.0558234	0.0121219	21.2075	3.57e-06	-0.0138844	0.0232863	0.551009
genus	Barnesiella	rs11155559	T	C	0.0956023	0.0212961	20.1529	8.92e-06	-0.0200015	0.0386815	0.6051
genus	Barnesiella	rs12909713	C	T	-0.0550716	0.0120039	21.048	4.95e-06	-0.0149447	0.0224575	0.50575
genus	Barnesiella	rs13242616	T	C	-0.0583747	0.0123176	22.4594	2.29e-06	-0.0262857	0.0242858	0.279098
genus	Barnesiella	rs199035	G	A	0.0559495	0.0119716	21.8419	3e-06	0.00554693	0.02265	0.806536
genus	Barnesiella	rs2276875	A	G	-0.0697176	0.0139537	24.9635	4.65e-07	0.0294462	0.0259007	0.255586
genus	Barnesiella	rs2428166	G	A	-0.165859	0.0337309	24.178	8.51e-07	-0.126088	0.0952885	0.185762
genus	Barnesiella	rs35177866	A	G	0.0917125	0.0190133	23.267	2.95e-06	-0.0264343	0.0427561	0.536405
genus	Barnesiella	rs62251337	A	G	-0.0690763	0.0149374	21.3849	4.24e-06	0.0416029	0.0322168	0.196584
genus	Barnesiella	rs72684847	T	C	-0.114369	0.0253873	20.2948	6.76e-06	-0.0116345	0.0423636	0.783597
genus	Barnesiella	rs76181748	C	T	-0.0778559	0.017164	20.5753	6.78e-06	-0.0154777	0.0268299	0.564018
genus	Barnesiella	rs77455852	T	G	-0.0891491	0.0195601	20.7727	3.16e-06	-0.0287505	0.0320595	0.369833
genus	Barnesiella	rs79795328	A	G	-0.0818645	0.0176441	21.5275	4.23e-06	-0.0525313	0.0325822	0.106903
genus	Bacteroides	rs11585893	A	G	-0.0740746	0.0147633	25.175	1.8e-06	-0.00730718	0.0262483	0.780716
genus	Bacteroides	rs13207588	A	G	-0.059205	0.0131195	20.365	7.49e-06	0.0448911	0.0285238	0.115531
genus	Bacteroides	rs1340391	T	C	-0.0592004	0.0132244	20.0399	6.73e-06	-0.0262533	0.0327276	0.422451
genus	Bacteroides	rs17619981	T	G	0.0880978	0.0187002	22.1941	2.69e-06	-0.020142	0.0327955	0.539103
genus	Bacteroides	rs2023437	T	C	-0.0782324	0.0167634	21.7796	5.02e-06	0.0841074	0.0342362	0.014023
genus	Bacteroides	rs66710942	C	T	0.0488038	0.0107412	20.6443	5.86e-06	-0.0315162	0.0224972	0.161245
genus	Bacteroides	rs6795673	C	T	0.0538565	0.0105251	26.1832	3.38e-07	-0.030797	0.0224889	0.170865
genus	Bacteroides	rs9507307	C	T	0.0604456	0.0129128	21.9124	2.13e-06	0.000289346	0.0262127	0.991193
genus	Anaerotruncus	rs10150232	A	G	0.0567088	0.0124877	20.6222	6.68e-06	-0.0476616	0.0281142	0.0900223
genus	Anaerotruncus	rs11018566	A	G	-0.156465	0.0366032	18.2724	6.14e-06	0.0526315	0.0504062	0.296418
genus	Anaerotruncus	rs115414803	A	C	-0.144356	0.0317524	20.6688	6.83e-06	0.0309323	0.0468561	0.509155
genus	Anaerotruncus	rs1272208	G	T	-0.0611743	0.0129831	22.2015	4.28e-06	0.0271976	0.0264159	0.303201
genus	Anaerotruncus	rs1431492	C	T	-0.0654996	0.0146188	20.0749	7.36e-06	0.0140115	0.0309384	0.650633
genus	Anaerotruncus	rs17734739	T	C	0.0660052	0.014908	19.6027	7.43e-06	-0.0160131	0.0323728	0.62085
genus	Anaerotruncus	rs34449434	A	C	-0.0497004	0.0113402	19.2078	9.85e-06	-0.00565427	0.0235529	0.810278
genus	Anaerotruncus	rs4669806	G	T	0.0576389	0.0122994	21.9616	2.42e-06	0.0180762	0.0274023	0.509473
genus	Anaerotruncus	rs6494922	A	G	0.0903106	0.0202257	19.9376	6.62e-06	-0.0228755	0.0497233	0.645476
genus	Anaerotruncus	rs6563550	T	C	0.0877135	0.0176745	24.6286	2.35e-07	0.0223535	0.0420059	0.594621
genus	Anaerotruncus	rs7155595	C	A	0.0539336	0.0118903	20.5747	7.55e-06	0.0048965	0.0245347	0.841813
genus	Anaerotruncus	rs8005030	C	T	0.0554447	0.0117854	22.1324	2.28e-06	0.00385398	0.0238409	0.871578
genus	Anaerotruncus	rs9347879	T	C	0.050618	0.011049	20.9877	4.22e-06	8.44747e-05	0.0224387	0.996996
genus	Anaerostipes	rs10502061	A	G	0.0835752	0.0192017	18.9442	7.94e-06	-0.0540462	0.0350944	0.123555
genus	Anaerostipes	rs2014785	T	C	0.0515687	0.0112199	21.125	4.68e-06	0.0355758	0.0227637	0.118092
genus	Anaerostipes	rs2396460	T	C	-0.0512653	0.0109555	21.8967	2.91e-06	-0.0409726	0.0225712	0.0694848
genus	Anaerostipes	rs2804244	A	G	-0.053089	0.0110983	22.8822	2.04e-06	-0.00447286	0.023128	0.846649
genus	Anaerostipes	rs3900776	G	A	-0.110013	0.0236302	21.6748	2.75e-06	-0.0541564	0.0683902	0.428435
genus	Anaerostipes	rs60983350	G	A	-0.0539901	0.0116575	21.4494	4.42e-06	0.00590424	0.0239795	0.805512
[truncated: 786 more rows]

## Sheet: Table S3
Table S3 Full details of optimal proxy SNPs used in the MR analysis about the casual association between GM and T1DN
[truncated: 2,404 more rows]

[truncated: 13 more sheets: Table S4, Table S5, Table S6, Table S7, Table S8, Table S9, Table S10, Table S11, Table S12, Table S13, Table S14, Table S15, Table S16]
